# Supplementary material for: Inherited resilience to clonal hematopoiesis by modifying stem cell RNA regulation
Source: Science. Author manuscript; Available in PMC 2026 Jan 29. (PMC12850507; doi:10.1126/science.adx4174)
Supplement: Supplementary Tables — Table S1: GWAS meta-analysis for CHIP. Table S2: 17q22 CHIP-protective haplotype associations by CHIP driver mutations. Table S3: Genetic and functional fine-mapping at CHIP-protective 17q22 haplotype. Table S4: CD34+ MSI2-HyperTRIBE binding targets. Edit sites are aligned to human T2T CHM13-v1.1 reference genome. Table S5: Differentially expressed genes for CHIP-resilience variant effect in human HSCs. Table S6: MSI2-DOWN CHIP-resilience network. Table S7: Oligo and guide RNA sequences. [file NIHMS2134378-supplement-Supplementary_Tables.xlsx]

## Sheet: Contents
Supplementary Tables
Agarwal et. al. - Inherited resilience to clonal hematopoiesis by modifying stem cell RNA regulation
Supplementary Table 1	GWAS meta-analysis for CHIP.
Supplementary Table 2	17q22 CHIP-protective haplotype associations by CHIP driver mutations.
Supplementary Table 3	Genetic and functional fine-mapping at CHIP-protective 17q22 haplotype.
Supplementary Table 4	CD34+ MSI2-HyperTRIBE binding targets.
Supplementary Table 5	Differentially expressed genes for CHIP-resilience variant effect in human HSCs.
Supplementary Table 6	MSI2-DOWN CHIP-resilience network.
Supplementary Table 7	Oligo and guide RNA sequences.

## Sheet: Table S1
Supplementary Table 1: GWAS meta-analysis for CHIP.
								Meta-Analysis (AOU + UKB + GHS)								AOU (Agarwal 2025)				UKB (Kessler 2022)				GHS (Kessler 2022)
snp	chr:pos(hg38)	chr	pos	ref	alt	meta_beta	meta_SE	meta_OR	meta_LCI	meta_UCI	meta_Dir	meta_Pval	Q	Q_Pval	I2	AOU_OR	AOU_LCI	AOU_UCI	AOU_Pval	UKB_OR	UKB_LCI	UKB_UCI	UKB_Pval	GHS_OR	GHS_LCI	GHS_UCI	GHS_Pval
rs80093687	17:57386496:C:T	17	57386496	C	T	-0.169605	0.0177029	0.843998	0.815216	0.873797	---	9.64228e-22	3.79316	0.150081	47.2735	0.809555	0.734878	0.89182	1.88014e-05	0.831167	0.795027	0.86895	3.5475e-16	0.892616	0.834141	0.95519	0.00101569
rs2275652	6:109382480:G:C	6	109382480	G	C	-0.0934342	0.00798321	0.910798	0.896658	0.925161	---	1.21819e-31	28.0111	8.26939e-07	92.86	0.979718	0.941087	1.01993	0.318137	0.880788	0.863102	0.898837	1.39029e-34	0.943323	0.914468	0.973088	0.000232186
rs71019701	10:103908421:C:CTT	10	103908421	C	CTT	-0.0804816	0.0119454	0.922672	0.90132	0.944529	---	1.61185e-11	1.36257	0.505967	0	0.918662	0.86475	0.975934	0.00596939	0.914187	0.886699	0.942527	8.41458e-09	0.944357	0.902134	0.988557	0.0141619
rs8088824	18:44571296:C:T	18	44571296	C	T	-0.0749624	0.0084197	0.927778	0.912593	0.943216	---	5.42537e-19	1.67771	0.432204	0	0.926518	0.887944	0.966768	0.000435552	0.920963	0.901553	0.940791	3.57121e-14	0.945178	0.914442	0.976946	0.000829523
rs6440667	3:150287063:C:G	3	150287063	C	G	-0.0588198	0.010033	0.942877	0.924517	0.961602	---	4.55545e-09	7.80745	0.0201666	74.3835	0.951312	0.904326	1.00074	0.0534441	0.923844	0.900897	0.947375	6.72066e-10	0.987983	0.948953	1.02862	0.556596
rs72698720	14:100712378:C:G	14	100712378	C	G	-0.0534519	0.0106227	0.947952	0.928419	0.967895	--+	4.85756e-07	11.6827	0.00290494	82.8806	0.95496	0.904715	1.008	0.0946778	0.922516	0.897901	0.947807	5.07609e-09	1.00458	0.964306	1.04653	0.826861
rs7272062	20:31671342:A:G	20	31671342	A	G	-0.0518109	0.00890789	0.949508	0.933074	0.966232	--+	6.01666e-09	13.5587	0.00113699	85.2494	0.951824	0.909706	0.995892	0.0324959	0.92734	0.906617	0.948536	6.06593e-11	1.0022	0.968096	1.0375	0.901141
rs7406485	17:7827723:C:G	17	7827723	C	G	-0.0496141	0.00780243	0.951597	0.937155	0.966261	---	2.03332e-10	8.22897	0.0163343	75.6956	0.977155	0.939698	1.01611	0.246529	0.934224	0.9159	0.952914	1.67321e-11	0.978224	0.94881	1.00855	0.157546
rs361725	22:50532618:T:C	22	50532618	T	C	-0.0446879	0.00750012	0.956296	0.942341	0.970458	---	2.549e-09	3.22225	0.199663	37.9316	0.983613	0.946843	1.02181	0.395378	0.94718	0.929282	0.965422	2.46802e-08	0.961867	0.934393	0.99015	0.00855225
rs373605428	3:101435231:TA:T	3	101435231	TA	T	-0.0441977	0.00746436	0.956765	0.942869	0.970865	--+	3.19682e-09	17.1415	0.000189574	88.3324	0.974716	0.93829	1.01256	0.187464	0.933763	0.916269	0.951592	1.23049e-12	1.00232	0.973648	1.03184	0.875512
rs2396004	6:43388113:A:G	6	43388113	A	G	-0.0360115	0.00727967	0.964629	0.950963	0.978491	--+	7.54191e-07	10.4996	0.00524861	80.9516	0.966277	0.931027	1.00286	0.0704335	0.94843	0.931097	0.966085	1.8393e-08	1.00288	0.974895	1.03167	0.842146
rs9264393	6:31261502:G:A	6	31261502	G	A	0.0417912	0.00723511	1.04268	1.028	1.05757	+++	7.64228e-09	4.87548	0.0873581	58.9784	1.03212	0.994916	1.07072	0.0914289	1.0561	1.03683	1.07573	6.29515e-09	1.01843	0.990379	1.04727	0.200016
rs11762008	7:44864065:A:G	7	44864065	A	G	0.0490549	0.0073201	1.05028	1.03532	1.06546	+++	2.06446e-11	13.8535	0.000981166	85.5633	1.01614	0.979036	1.05465	0.398785	1.07384	1.05415	1.09389	4.4953e-14	1.01547	0.986739	1.04503	0.294517
rs1292155162	3:128484651:AT:A	3	128484651	AT	A	0.0508713	0.00754006	1.05219	1.03675	1.06785	+++	1.51132e-11	0.720209	0.697603	0	1.04125	1.00232	1.08169	0.0376047	1.05762	1.03755	1.07808	9.9899e-09	1.04604	1.01585	1.07713	0.00259385
rs7817503	8:129563195:T:C	8	129563195	T	C	0.0524466	0.00724876	1.05385	1.03898	1.06893	+++	4.64692e-13	0.954625	0.620448	0	1.04435	1.00647	1.08367	0.0213441	1.06003	1.04067	1.07975	5.66285e-10	1.04515	1.01632	1.07479	0.00197408
rs62175229	2:159821048:C:T	2	159821048	C	T	0.0527772	0.00731176	1.05419	1.03919	1.06941	+++	5.27094e-13	7.12744	0.0283332	71.9394	1.01929	0.982025	1.05797	0.314709	1.0706	1.05093	1.09063	5.60377e-13	1.03677	1.00773	1.06665	0.0127293
rs2834708	21:34972056:C:T	21	34972056	C	T	0.0570689	0.00751828	1.05873	1.04324	1.07445	+++	3.18224e-14	1.85757	0.395033	0	1.03331	0.994715	1.0734	0.0915593	1.06398	1.04393	1.08441	1.66377e-10	1.06158	1.03075	1.09333	7.07642e-05
rs10890839	11:108435509:C:A	11	108435509	C	A	0.0852916	0.00733697	1.08903	1.07349	1.10481	+++	3.07944e-31	21.3658	2.2934e-05	90.6392	1.05448	1.01597	1.09445	0.00519142	1.11977	1.09907	1.14086	1.43426e-32	1.04044	1.01132	1.0704	0.00619248
rs3219104	1:226374920:A:C	1	226374920	A	C	0.0943511	0.0100717	1.09895	1.07746	1.12085	+++	7.39581e-21	2.71425	0.2574	26.3148	1.07888	1.02557	1.13496	0.00331947	1.11458	1.08605	1.14386	2.4105e-16	1.07712	1.03687	1.11893	0.000131571
rs2305407	3:160412322:G:A	3	160412322	G	A	0.111541	0.00722069	1.118	1.10229	1.13394	+++	7.84566e-54	2.87417	0.23762	30.4146	1.08529	1.04564	1.12645	1.62886e-05	1.12435	1.10396	1.1451	3.63493e-36	1.12194	1.09105	1.15371	6.59064e-16
rs16930705	12:26436837:G:A	12	26436837	G	A	0.152714	0.0137016	1.16499	1.13412	1.1967	+++	7.51463e-29	3.43914	0.179143	41.8459	1.11113	1.03517	1.19266	0.00353626	1.18834	1.14753	1.2306	3.71774e-22	1.14365	1.08558	1.20483	4.45425e-07
rs144317085	4:104884951:A:T	4	104884951	A	T	0.171776	0.0189805	1.18741	1.14405	1.23242	+++	1.42787e-19	3.38068	0.184457	40.8403	1.21303	1.10562	1.33088	4.4557e-05	1.21142	1.15396	1.27174	1.02742e-14	1.11829	1.03855	1.20415	0.00305593
rs7705526	5:1285859:C:A	5	1285859	C	A	0.229162	0.00759305	1.25755	1.23897	1.2764	+++	4.26979e-200	10.3351	0.00569855	80.6484	1.20672	1.1615	1.25371	5.31611e-22	1.28231	1.25779	1.30731	1.28903e-140	1.23147	1.19564	1.26837	1.92045e-43
rs62235635	22:27918624:G:A	22	27918624	G	A	0.244568	0.0443057	1.27707	1.17085	1.39293	+++	3.38954e-08	2.96018	0.227617	32.4365	1.1131	0.874911	1.41613	0.383092	1.34782	1.21088	1.50026	4.7565e-08	1.17612	0.974416	1.41957	0.0910356

## Sheet: Table S2
Supplementary Table 2: 17q22 CHIP-protective haplotype associations by CHIP driver mutations.
	Meta-Analysis (AOU + UKB)								AOU (Agarwal 2025)				UKB (Kessler 2022)
chip_subtype	meta_OR	meta_LCI	meta_UCI	meta_Pval	meta_Dir	Q	Q_Pval	I2	AOU_OR	AOU_LCI	AOU_UCI	AOU_Pval	UKB_OR	UKB_LCI	UKB_UCI	UKB_Pval
DNMT3A-CHIP	0.813911	0.773078	0.8569	4.47573e-15	--	2.14206	0.14331	53.3159	0.734309	0.633844	0.850698	3.88676e-05	0.825677	0.781536	0.872311	8.3037e-12
TET2-CHIP	0.871342	0.791198	0.959603	0.00514754	--	1.77601	0.18264	43.6941	0.991051	0.801327	1.2257	0.933918	0.842692	0.756203	0.939074	0.00195051
ASXL1-CHIP	0.738488	0.639864	0.852314	3.39927e-05	--	0.446451	0.504025	0	0.657029	0.453103	0.952735	0.0267341	0.753733	0.645266	0.880433	0.000362068
JAK2-CHIP	0.483698	0.299399	0.781445	0.00300078	--	0.0488402	0.825094	0	0.526177	0.216644	1.27796	0.15611	0.467177	0.264156	0.826231	0.00889349

## Sheet: Table S3
Supplementary Table 3: Genetic and functional fine-mapping at CHIP-protective 17q22 haplotype.
									Fine-Mapping						Functional Annotations				Corces et. al. (2016) - ATAC-seq Accessibility
snp	chr:pos(hg38)	ref	alt	distance	Dprime	R2	LD	fine_mapped	FINEMAP_ credibleSet	FINEMAP_ PIP	SUSIE_ credibleSet	SUSIE_ PIP	CARMA_ credibleSet	CARMA_ PIP	nearest_gene	variant_type	max_spliceai_score	hemeATAC	HSC	MPP	LMPP	CMP	GMP	MEP	CLP	Mono	Ery	CD4	CD8	NK	B
rs80093687	chr17:57386496	C	T	0	1	1	Sentinel	Yes	Yes	0.209445	Yes	0.208619	Yes	0.208212	MSI2	intron_variant	0	No	1	5	5	5	4	6	14	5	7	1	3	2	6
rs188761458	chr17:57385980	C	T	-516	1	1	Yes	Yes	Yes	0.201736	Yes	0.202752	Yes	0.204777	MSI2	intron_variant	0	No	1	5	2	16	9	12	11	17	3	1	1	1	4
rs199691861	chr17:57385977	T	TG	-519	1	1	Yes	Yes	Yes	0.199156	Yes	0.198932	Yes	0.198006	MSI2	intron_variant	0	No	1	5	2	16	9	12	11	17	3	1	1	1	4
rs118121072	chr17:57385975	G	A	-521	1	1	Yes	Yes	Yes	0.180237	Yes	0.179978	Yes	0.180206	MSI2	intron_variant	0	No	1	5	2	16	9	12	11	17	3	1	1	1	4
rs17834140	chr17:57388410	C	T	1914	1	1	Yes	Yes	Yes	0.14181	Yes	0.142227	Yes	0.143095	MSI2	intron_variant	0	Yes	777	657	481	315	152	176	4	5	27	1	3	5	7
rs150497606	chr17:57389065	G	A	2569	1	1	Yes	Yes	Yes	0.0534924	Yes	0.0547833	Yes	0.0560559	MSI2	intron_variant	0	No	14	13	15	6	16	7	4	7	3	0	0	2	3
rs117945191	chr17:57387585	C	T	1089	1	0.9668	Yes	No	No	0.000476982	No	0.00122449	No	0.000447489	MSI2	intron_variant	0	No	2	4	0	2	4	3	18	0	3	0	1	1	17
rs116853700	chr17:57388934	G	A	2438	1	0.9668	Yes	No	No	0.000272149	No	0.000970727	No	0.00027199	MSI2	intron_variant	0	No	10	14	15	6	9	7	0	2	3	0	0	1	4
rs56170762	chr17:57376375	G	C	-10121	1	0.9336	Yes	No	No	0.00189719	No	0.00284388	No	0.00163516	MSI2	intron_variant	0	No	1	3	0	7	8	6	11	0	10	3	2	2	6
rs73991808	chr17:57375765	T	G	-10731	1	0.9336	Yes	No	No	0.0117324	No	0.0139462	No	0.00909775	MSI2	intron_variant	0	No	6	1	0	5	11	11	14	2	3	3	3	4	7
rs80341013	chr17:57374515	G	A	-11981	1	0.8674	Yes	No	No	1.7822e-05	No	0.000659968	No	4.31523e-05	MSI2	intron_variant	0	No	5	0	0	0	5	1	0	5	0	0	1	1	0
rs17834098	chr17:57372795	T	G	-13701	1	0.8674	Yes	No	No	2.2063e-05	No	0.000665839	No	5.03113e-05	MSI2	intron_variant	0	No	0	3	2	0	1	0	7	0	0	1	0	1	4
rs78310935	chr17:57371711	C	T	-14785	1	0.8674	Yes	No	No	2.55973e-05	No	0.000670634	No	5.486e-05	MSI2	intron_variant	0	No	3	5	2	4	7	3	0	5	0	3	0	0	0

## Sheet: Table S4
Supplementary Table 4: CD34+ MSI2-HyperTRIBE binding targets. Edit sites are aligned to human T2T CHM13-v1.1 reference genome.
gene	chr:pos	strand	region	maf_ADA	maf_WT	frq_diff	adj_pval	n_sites_in_gene
SRGN	chr10:69972664	+	3UTR	0.22128	0.00226225	0.219018	6.5963e-276	1
SRP14	chr15:37841543	-	3UTR	0.534604	0.000675837	0.533928	2.0461e-151	13
UBE2N	chr12:93390782	-	3UTR	0.318371	0.00328039	0.315091	2.0461e-151	5
SRP14	chr15:37841639	-	3UTR	0.588154	0.00028516	0.587869	9.4697e-113	13
LYZ	chr12:69332313	+	3UTR	0.241392	0.000373462	0.241018	4.1162e-106	3
MIR1244-1	chr2:232197968	+	3UTR	0.109233	0.00172895	0.107504	8.1034e-102	1
YWHAQ	chr2:9610108	-	3UTR	0.479762	0.00186891	0.477893	3.21208e-89	7
STMN1	chr1:25738264	-	3UTR	0.166857	0.000335598	0.166522	1.5051e-88	3
RHOA	chr3:49389057	-	3UTR	0.374478	0.00049104	0.373987	1.81267e-84	6
SRP14	chr15:37841640	-	3UTR	0.468176	0.000161561	0.468015	9.92308e-82	13
MYL12B	chr18:3437292	+	CDS	0.16674	0.000419128	0.166321	1.20621e-81	1
CCL2	chr17:35203223	+	3UTR	0.203887	0.000270089	0.203617	1.30529e-81	2
LSM4	chr19:18441495	-	3UTR	0.296717	0.00053446	0.296182	2.77638e-77	1
PKM	chr15:70015988	-	3UTR	0.580067	0.000228064	0.579839	3.69096e-77	6
B2M	chr15:42525689	+	3UTR	0.237545	0.000177602	0.237367	1.52546e-76	2
SRP14	chr15:37841600	-	3UTR	0.37036	0.000162038	0.370198	1.84513e-76	13
SRP14	chr15:37841644	-	3UTR	0.133558	0.000318831	0.133239	5.07094e-76	13
PCLAF	chr15:62175473	-	3UTR	0.224418	0.000573286	0.223845	3.31854e-73	7
H3-3B	chr17:76671677	-	3UTR	0.110032	0.000299491	0.109732	9.4134e-73	10
PMF1-BGLAP	chr1:155378202	+	3UTR	0.770997	0.00233554	0.768661	3.18921e-72	1
RHOA	chr3:49389031	-	3UTR	0.495486	0.000266569	0.49522	3.27251e-71	6
PKM	chr15:70016245	-	3UTR	0.174677	0.000478539	0.174199	1.96977e-70	6
SRP14	chr15:37841538	-	3UTR	0.197376	0.000303272	0.197073	2.6609e-70	13
CCL2	chr17:35203224	+	3UTR	0.202949	0.00019336	0.202756	2.91706e-70	2
C1QBP	chr17:5326716	-	3UTR	0.150033	0.000468059	0.149565	1.14181e-69	3
HNRNPA2B1	chr7:26327778	-	3UTR	0.466603	0.000427055	0.466176	1.14181e-69	3
STMN1	chr1:25738301	-	3UTR	0.111622	0.000258313	0.111364	2.25652e-69	3
PGK1	chrX:76561024	+	3UTR	0.45589	0.000497597	0.455392	6.39092e-69	10
SRP9	chr1:224977538	+	3UTR	0.272666	0.000476845	0.272189	7.11825e-68	3
LYZ	chr12:69332187	+	CDS	0.106914	0.000319506	0.106595	7.4194e-68	3
CAPZA1	chr1:112683548	+	3UTR	0.533092	0.00105855	0.532033	1.7673e-63	6
SELENOT	chr3:153379045	+	3UTR	0.282607	0.00145354	0.281154	1.8781e-62	17
DCTPP1	chr16:30810101	-	3UTR	0.302124	0.00102896	0.301095	3.6459e-61	2
PTMA	chr2:232197623	+	3UTR	0.121443	0.000187716	0.121255	3.6459e-61	2
SELENOF	chr1:86703742	-	3UTR	0.533544	0.000542361	0.533001	4.38247e-60	3
STMN1	chr1:25738281	-	3UTR	0.200228	0.0001111	0.200117	4.88423e-59	3
PGK1	chrX:76560990	+	3UTR	0.858931	0.00019454	0.858736	1.01683e-58	10
PTMA	chr2:232197522	+	3UTR	0.130466	0.000145527	0.13032	9.35548e-58	2
PKM	chr15:70016365	-	3UTR	0.112246	0.00112813	0.111118	9.49226e-58	6
SELENOT	chr3:153379033	+	3UTR	0.535989	0.00063287	0.535356	1.47748e-55	17
DAZAP2	chr12:51205907	+	3UTR	0.481966	0.000322384	0.481644	3.26586e-55	5
SET	chr9:140899697	+	3UTR	0.354077	0.00433172	0.349745	9.06155e-55	10
PCLAF	chr15:62175328	-	3UTR	0.135846	0.000732193	0.135114	2.62431e-53	7
ARF1	chr1:227287454	+	3UTR	0.358945	0.000243749	0.358701	3.64997e-53	2
RHOA	chr3:49389053	-	3UTR	0.380944	0.00012257	0.380822	1.83189e-52	6
STMP1	chr7:136981889	+	3UTR	0.218704	0.000904898	0.217799	2.87667e-52	24
CD164	chr6:110545192	-	3UTR	0.348532	0.00286579	0.345666	8.41537e-52	17
PCLAF	chr15:62175340	-	3UTR	0.133091	0.000599315	0.132491	1.4418e-51	7
CTSB	chr8:7895630	+	3UTR	0.382013	0.000902733	0.38111	2.19708e-51	3
PAIP2	chr5:139895107	+	3UTR	0.146777	0.00198732	0.14479	3.03218e-51	4
PKM	chr15:70015930	-	3UTR	0.406064	0.000125392	0.405938	3.4633e-51	6
SUMO2	chr17:76059770	-	3UTR	0.532076	0.000219368	0.531857	7.64475e-51	1
CDK2AP1	chr12:123257713	-	3UTR	0.759446	0.000311685	0.759134	1.06261e-50	6
TPM4	chr19:16235693	+	3UTR	0.538044	0.000596453	0.537448	1.40233e-50	2
HNRNPF	chr10:44265272	-	3UTR	0.187698	0.00195354	0.185745	1.4687e-50	4
FCER1A	chr1:158445159	+	3UTR	0.211884	0.00052764	0.211356	2.02096e-50	1
ARL6IP1	chr16:18728581	-	3UTR	0.598456	0.000561616	0.597894	3.86216e-50	26
PGK1	chrX:76561190	+	3UTR	0.618259	0.000254177	0.618005	3.86216e-50	10
CYCS	chr7:25258444	-	3UTR	0.183765	0.000510466	0.183254	3.07709e-49	4
ARL6IP1	chr16:18728844	-	3UTR	0.202714	0.00167621	0.201038	6.56184e-48	26
HNRNPU	chr1:244270130	-	3UTR	0.506986	0.00221279	0.504774	5.20111e-47	6
YWHAZ	chr8:102045637	-	3UTR	0.272354	0.000666791	0.271687	1.52952e-45	9
SELENOT	chr3:153379221	+	3UTR	0.190864	0.000909425	0.189954	1.56799e-45	17
UBE2D3	chr4:106110680	-	3UTR	0.856652	0.000530146	0.856121	8.34156e-45	6
SH3BGRL3	chr1:26118928	+	3UTR	0.477947	0	0.477947	1.32006e-44	1
CDK2AP1	chr12:123257716	-	3UTR	0.333966	0.000437866	0.333528	1.67613e-44	6
STMP1	chr7:136981851	+	3UTR	0.770647	0.000145858	0.770501	4.5432e-44	24
COMMD9	chr11:36414499	-	3UTR	0.421536	0.000612289	0.420924	5.14185e-44	1
CDK2AP1	chr12:123257715	-	3UTR	0.249208	0.00062994	0.248578	6.10053e-44	6
COPZ1	chr12:54317524	+	3UTR	0.430046	0.00598538	0.42406	7.56803e-44	10
AP2M1	chr3:186992711	+	3UTR	0.587878	0.000254699	0.587624	9.40175e-44	6
MSN	chrX:64168187	+	3UTR	0.622315	0.000930042	0.621385	1.21118e-43	18
SMIM30	chr7:114436233	-	3UTR	0.121806	0.000969603	0.120836	1.52058e-43	2
PRDX2	chr19:12921537	-	3UTR	0.611213	0.000432829	0.610781	1.67476e-43	2
GLUL	chr1:181742955	-	3UTR	0.242614	0.000316396	0.242298	2.73302e-43	6
CD53	chr1:110914395	+	3UTR	0.265464	0.000612354	0.264852	3.9598e-43	1
UBB	chr17:16285002	+	3UTR	0.101673	0.000401297	0.101272	7.67522e-43	1
TOMM6	chr6:41618292	+	3UTR	0.101636	0.000392549	0.101243	2.70134e-42	1
C11orf58	chr11:16852574	+	3UTR	0.446009	0.000332881	0.445676	3.30819e-42	1
ITM2B	chr13:47481761	+	3UTR	0.455556	0.000338338	0.455217	4.36331e-42	8
TUBB	chr6:30589068	+	3UTR	0.211368	0.000145354	0.211223	5.94361e-42	1
RPL15	chr3:23924494	+	3UTR	0.366088	0.000656398	0.365431	8.20942e-42	3
ARL6IP1	chr16:18729146	-	3UTR	0.337977	0.000546518	0.337431	8.68657e-42	26
UBE2N	chr12:93390783	-	3UTR	0.147252	0.000383624	0.146868	1.08304e-41	5
SELENOF	chr1:86704024	-	3UTR	0.529338	0.000124501	0.529214	2.86241e-41	3
PGK1	chrX:76561189	+	3UTR	0.230701	0.000419847	0.230281	3.98217e-41	10
SPCS1	chr3:52740712	+	CDS	0.137201	0.000416916	0.136784	7.48793e-41	2
YWHAZ	chr8:102045822	-	3UTR	0.573046	0.00015853	0.572888	1.71163e-40	9
SRP14	chr15:37841819	-	CDS	0.414779	0.000109329	0.414669	1.76455e-40	13
HMGB2	chr4:176671329	-	3UTR	0.131948	0.000108281	0.131839	1.80641e-40	4
ITM2B	chr13:47481994	+	3UTR	0.510043	0.000415143	0.509627	2.75962e-40	8
PTGES3	chr12:56632205	-	3UTR	0.106821	0.000548265	0.106273	3.15884e-40	3
YWHAZ	chr8:102045164	-	3UTR	0.226246	0.00121933	0.225027	4.64077e-40	9
TMED3	chr15:77186075	+	3UTR	0.521498	0.000840115	0.520658	6.43931e-40	2
STMP1	chr7:136981925	+	3UTR	0.291451	0.000491093	0.29096	1.81919e-39	24
YWHAZ	chr8:102045764	-	3UTR	0.150594	0.00100229	0.149592	2.57288e-39	9
MSN	chrX:64168176	+	3UTR	0.279525	0.00138228	0.278143	3.50391e-39	18
TMBIM6	chr12:49726932	+	3UTR	0.141713	0.00079849	0.140915	5.89466e-39	7
STMP1	chr7:136981711	+	3UTR	0.251544	0.00022809	0.251316	7.1423e-39	24
PLIN2	chr9:19128953	-	3UTR	0.22636	0.000434315	0.225926	1.01876e-38	1
H3-3B	chr17:76671558	-	3UTR	0.289014	0	0.289014	1.21229e-38	10
ARL6IP1	chr16:18729274	-	3UTR	0.219998	0.000842163	0.219156	1.50628e-38	26
YWHAQ	chr2:9610169	-	3UTR	0.157269	0.000917207	0.156352	1.51374e-38	7
LAPTM5	chr1:30585464	-	3UTR	0.215291	6.67715e-05	0.215225	2.26841e-38	2
CD164	chr6:110545609	-	3UTR	0.555985	0.000561187	0.555423	3.0558e-38	17
HSP90AA1	chr14:96316985	-	3UTR	0.231357	0.000250554	0.231107	4.58069e-38	11
PCLAF	chr15:62175465	-	3UTR	0.485162	0	0.485162	8.56944e-38	7
TMEM123	chr11:102399051	-	3UTR	0.806331	0.000840752	0.80549	1.35949e-37	17
MORF4L1	chr15:76760889	+	3UTR	0.141211	0.00153017	0.139681	1.45302e-37	4
TMCO1	chr1:165074105	-	3UTR	0.297532	0.0011081	0.296423	1.54009e-37	8
ATP6V1G1	chr9:126790539	+	3UTR	0.310912	0.000307775	0.310604	2.17698e-37	6
YWHAE	chr17:1233962	-	3UTR	0.239258	0.000553628	0.238705	3.42669e-37	1
STMP1	chr7:136981700	+	3UTR	0.211289	0.000219074	0.21107	3.63567e-37	24
HINT1	chr5:131678377	-	3UTR	0.206878	0.000206174	0.206672	5.64216e-37	1
ENO1	chr1:8394570	-	3UTR	0.149929	0.000191218	0.149738	6.08244e-37	2
ELAVL1	chr19:7963588	-	3UTR	0.474937	0.00211647	0.47282	6.33397e-37	6
LPXN	chr11:58476896	-	3UTR	0.418786	0.000346739	0.418439	6.33397e-37	3
SRP14P2	chr11:93452119	+	exon	0.560799	0.000190191	0.560608	9.44003e-37	2
TPM4	chr19:16235952	+	3UTR	0.147901	0.000574736	0.147326	1.17188e-36	2
HMGN1	chr21:37727447	-	3UTR	0.156915	0.00016797	0.156747	2.02474e-36	1
PKM	chr15:70015918	-	3UTR	0.234721	8.16592e-05	0.234639	2.69035e-36	6
SPCS1	chr3:52740968	+	3UTR	0.185206	0.00155129	0.183654	2.92842e-36	2
HNRNPA2B1	chr7:26327668	-	3UTR	0.114236	0.000689192	0.113547	4.05831e-36	3
SRSF3	chr6:36422868	+	3UTR	0.148223	0.000149994	0.148073	4.20593e-36	5
STMP1	chr7:136981699	+	3UTR	0.618792	0	0.618792	5.43639e-36	24
UBE2V1	chr20:51851759	-	3UTR	0.539288	0.000683141	0.538604	5.5034e-36	3
ITM2A	chrX:77797521	-	3UTR	0.629943	0.000233712	0.629709	8.5297e-36	5
PKM	chr15:70015992	-	3UTR	0.157819	7.2508e-05	0.157746	1.30835e-35	6
SURF4	chr9:145575717	-	3UTR	0.526311	0.00064162	0.52567	2.50408e-35	4
RHOG	chr11:3892717	-	3UTR	0.155446	0.000192417	0.155253	2.74565e-35	1
TIMP3	chr22:33324716	+	3UTR	0.473365	0.000536125	0.472829	3.08031e-35	10
TMCO1	chr1:165074104	-	3UTR	0.281236	0.00107769	0.280158	3.08031e-35	8
ARL6IP1	chr16:18729010	-	3UTR	0.443483	0.000185752	0.443297	3.42036e-35	26
ATP6V1G1	chr9:126790557	+	3UTR	0.118664	0.000992037	0.117672	3.50996e-35	6
STMP1	chr7:136981893	+	3UTR	0.752528	0	0.752528	3.70455e-35	24
TPD52L2	chr20:65710032	+	3UTR	0.550179	0.00723819	0.542941	4.04244e-35	2
ARL6IP1	chr16:18729114	-	3UTR	0.22817	0.000561896	0.227608	5.25832e-35	26
CYB5B	chr16:75264908	+	3UTR	0.341407	0.000402097	0.341005	6.4502e-35	4
ENO1	chr1:8394562	-	3UTR	0.128988	0.000185212	0.128803	8.00172e-35	2
PGK1	chrX:76561296	+	3UTR	0.549907	0.000778197	0.549129	9.57436e-35	10
CYB5B	chr16:75265029	+	3UTR	0.14882	0.000880405	0.14794	1.17285e-34	4
LCP1	chr13:45348029	-	3UTR	0.705278	0	0.705278	1.17285e-34	4
MGST1	chr12:16241631	+	3UTR	0.291058	0.000345044	0.290713	1.41323e-34	2
CAPZA1	chr1:112683966	+	3UTR	0.595043	0.000243852	0.594799	1.94363e-34	6
PTP4A2	chr1:31777335	-	3UTR	0.523455	0.000286257	0.523169	7.27638e-34	9
POP5	chr12:120568463	-	CDS	0.380768	0.00114528	0.379623	1.31622e-33	2
AP2M1	chr3:186992700	+	3UTR	0.402383	0.000221069	0.402162	1.5487e-33	6
LYZ	chr12:69332186	+	CDS	0.165168	0	0.165168	2.26381e-33	3
CCNI	chr4:80388286	-	3UTR	0.302603	0.00104961	0.301553	2.71717e-33	7
DNAJC8	chr1:28042662	-	3UTR	0.114876	0.00107096	0.113805	2.78515e-33	4
HSP90AA1	chr14:96316817	-	3UTR	0.137869	0.000642295	0.137226	3.5292e-33	11
GNG11	chr7:95162205	+	3UTR	0.15668	0.000435625	0.156244	8.84444e-33	1
UBE2N	chr12:93390698	-	3UTR	0.127735	0.000181362	0.127553	9.11866e-33	5
GHITM	chr10:85030550	+	3UTR	0.341624	0.000413964	0.34121	9.20604e-33	3
SPCS2	chr11:74906783	+	3UTR	0.370505	0.000557027	0.369948	1.28246e-32	4
MRPL50	chr9:113562198	-	3UTR	0.601012	0.000930838	0.600081	1.47403e-32	7
TMBIM6	chr12:49727129	+	3UTR	0.171832	0.00025297	0.171579	1.74947e-32	7
CCND3	chr6:41764296	-	3UTR	0.385388	0.000225954	0.385162	5.3702e-32	4
ARF4	chr3:57612201	-	3UTR	0.387817	0.000177408	0.38764	6.05717e-32	2
SURF4	chr9:145576770	-	3UTR	0.131754	0.0044724	0.127282	6.54007e-32	4
LCP1	chr13:45348068	-	3UTR	0.550273	0	0.550273	6.78433e-32	4
SRP14P2	chr11:93452082	+	exon	0.62409	0	0.62409	8.1174e-32	2
CXCL8	chr4:77087124	+	3UTR	0.180658	0.000985124	0.179673	8.20237e-32	8
NIPSNAP3A	chr9:116934490	+	3UTR	0.292935	0.00147521	0.29146	1.2731e-31	2
GABARAPL2	chr16:81625966	+	3UTR	0.242146	0.000421423	0.241725	1.34708e-31	3
HMGB2	chr4:176671294	-	3UTR	0.114443	6.55201e-05	0.114377	1.50963e-31	4
MSN	chrX:64167427	+	3UTR	0.191653	0.00118567	0.190468	1.59235e-31	18
HSP90AA1	chr14:96316920	-	3UTR	0.404298	0	0.404298	1.71034e-31	11
CKS1B	chr1:154118324	+	3UTR	0.103291	0.000339443	0.102951	1.77879e-31	1
CCND3	chr6:41764301	-	3UTR	0.361033	0.000237616	0.360795	2.49397e-31	4
YWHAZ	chr8:102046215	-	3UTR	0.200753	0.000386633	0.200366	2.61257e-31	9
SYNGR2	chr17:79066630	+	3UTR	0.157857	0.000537151	0.15732	3.07384e-31	1
CXCL8	chr4:77086495	+	3UTR	0.262044	0.00047593	0.261568	3.14753e-31	8
YWHAQ	chr2:9609986	-	3UTR	0.438406	0	0.438406	4.94585e-31	7
TMEM230	chr20:5139959	-	3UTR	0.594641	0	0.594641	5.15441e-31	7
JPT1	chr17:76059297	-	3UTR	0.459174	0.000291277	0.458883	7.29089e-31	3
UBE2V1	chr20:51851605	-	3UTR	0.227876	0.00106645	0.22681	9.28023e-31	3
STMP1	chr7:136981908	+	3UTR	0.255706	0.000128878	0.255577	9.71423e-31	24
VDAC1	chr5:134496242	-	3UTR	0.146439	0.000538433	0.145901	1.17366e-30	3
ATP6V0C	chr16:2541951	+	3UTR	0.353413	0.000652115	0.352761	1.21122e-30	2
QDPR	chr4:17468711	-	3UTR	0.709365	0.00206947	0.707296	1.3792e-30	4
ATP6V0C	chr16:2541947	+	3UTR	0.219147	0.00131826	0.217829	1.40077e-30	2
ATP6V1G1	chr9:126790511	+	3UTR	0.250135	0.00016346	0.249971	1.40077e-30	6
C18orf32	chr18:49679975	-	3UTR	0.621442	0.000406885	0.621035	1.45615e-30	2
SH3BGRL	chrX:79731139	+	3UTR	0.204343	0.000760824	0.203582	1.60179e-30	14
SAMSN1	chr21:12840842	-	3UTR	0.37001	0.000772154	0.369238	2.51984e-30	1
NIPSNAP3A	chr9:116934349	+	3UTR	0.371252	0.0007338	0.370519	2.55513e-30	2
CYCS	chr7:25258515	-	3UTR	0.137108	7.55105e-05	0.137033	2.81916e-30	4
PRDX3	chr10:120063264	-	3UTR	0.294455	0.000184471	0.294271	4.30549e-30	1
ARL6IP1	chr16:18728607	-	3UTR	0.19771	0.000406076	0.197304	5.12843e-30	26
STMP1	chr7:136981918	+	3UTR	0.444126	0	0.444126	6.77689e-30	24
GLUL	chr1:181742963	-	3UTR	0.165991	0.000128904	0.165863	8.33189e-30	6
CDK2AP1	chr12:123257704	-	3UTR	0.250939	0.000149029	0.25079	8.63453e-30	6
GLUL	chr1:181743597	-	3UTR	0.39291	0	0.39291	8.64018e-30	6
DAZAP2	chr12:51205720	+	3UTR	0.160912	0.000123828	0.160788	1.05752e-29	5
PAIP2	chr5:139894923	+	3UTR	0.579589	0	0.579589	1.31464e-29	4
SPCS2	chr11:74906715	+	3UTR	0.136821	0.00259258	0.134229	1.68946e-29	4
ARL6IP1	chr16:18728556	-	3UTR	0.210896	0.000416827	0.21048	1.70804e-29	26
CCNI	chr4:80388379	-	3UTR	0.233115	0.000885036	0.23223	2.5189e-29	7
ATP6V0E1	chr5:173574899	+	3UTR	0.315213	0.000234686	0.314978	3.22926e-29	2
SDCBP	chr8:59003616	+	3UTR	0.22968	0.000477912	0.229202	3.43162e-29	9
SH3BGRL	chrX:79731180	+	3UTR	0.361787	0.000252696	0.361534	3.83203e-29	14
GLUL	chr1:181743653	-	3UTR	0.15254	0.000338644	0.152202	3.92199e-29	6
TMEM123	chr11:102399025	-	3UTR	0.625714	0.000443152	0.625271	4.36849e-29	17
ITM2A	chrX:77797389	-	3UTR	0.240653	0.000513926	0.240139	4.4392e-29	5
SDCBP	chr8:59003109	+	3UTR	0.333276	0.000212674	0.333063	4.56631e-29	9
TMBIM6	chr12:49727563	+	3UTR	0.157696	0.000331916	0.157364	6.5263e-29	7
CAPZA2	chr7:118233540	+	3UTR	0.112633	0.00134266	0.111291	8.49494e-29	4
TMEM230	chr20:5139535	-	3UTR	0.365827	0.000243269	0.365584	8.6835e-29	7
SDCBP	chr8:59003379	+	3UTR	0.316915	0.000242127	0.316673	9.57011e-29	9
MGST1	chr12:16241562	+	3UTR	0.159969	0.000364931	0.159604	1.05425e-28	2
COPS8	chr2:237588970	+	3UTR	0.708896	0.00162007	0.707276	1.58853e-28	15
ARL6IP1	chr16:18728577	-	3UTR	0.453903	0	0.453903	2.20684e-28	26
TMEM230	chr20:5139759	-	3UTR	0.48858	0	0.48858	2.2153e-28	7
SNRPE	chr1:203133954	+	3UTR	0.423405	0.000272765	0.423132	2.23423e-28	1
C1QBP	chr17:5326684	-	3UTR	0.15351	0	0.15351	2.36044e-28	3
ATP6V1G1	chr9:126790665	+	3UTR	0.274372	0.000642755	0.273729	2.4876e-28	6
SH3BGRL	chrX:79731174	+	3UTR	0.223417	0.000516981	0.2229	2.78382e-28	14
SH3BGRL	chrX:79731669	+	3UTR	0.593967	0	0.593967	3.90322e-28	14
STRAP	chr12:15780491	+	3UTR	0.513136	0.000421263	0.512715	4.20031e-28	2
RHOA	chr3:49388724	-	3UTR	0.163795	0.00012779	0.163667	5.45069e-28	6
CD164	chr6:110546173	-	3UTR	0.136463	0.00151148	0.134952	5.76138e-28	17
HSP90AA1	chr14:96316982	-	3UTR	0.256679	0	0.256679	5.85519e-28	11
ARL6IP1	chr16:18729296	-	3UTR	0.237476	0.000207837	0.237268	6.46113e-28	26
PCNP	chr3:104306633	+	3UTR	0.229797	0.00483688	0.22496	6.65095e-28	10
RRM2	chr2:10158332	+	3UTR	0.173701	0.000738015	0.172963	6.86827e-28	14
LAPTM5	chr1:30585189	-	3UTR	0.17472	0	0.17472	7.44525e-28	2
ELOC	chr8:74375957	-	CDS	0.478196	0	0.478196	7.51757e-28	4
CAT	chr11:34608462	+	3UTR	0.323496	0.000292817	0.323203	7.65712e-28	1
ARL6IP1	chr16:18729151	-	3UTR	0.152637	0.000312435	0.152325	8.64272e-28	26
COPS8	chr2:237588892	+	3UTR	0.547826	0.00239069	0.545435	8.77017e-28	15
CYCS	chr7:25258830	-	3UTR	0.10491	8.90131e-05	0.104821	8.95354e-28	4
FHL2	chr2:105822253	-	3UTR	0.72183	0	0.72183	1.04357e-27	3
AMMECR1	chrX:108794574	-	intron	0.125121	9.4828e-05	0.125026	1.04731e-27	25
ANXA5	chr4:124972221	-	3UTR	0.547293	0.000511661	0.546782	1.0547e-27	2
SKP1	chr5:134681131	-	3UTR	0.132033	0.000299489	0.131734	1.07071e-27	6
ARPC5	chr1:182985921	-	3UTR	0.154922	0.000142417	0.15478	1.2135e-27	2
PTGES3	chr12:56631854	-	3UTR	0.122367	9.44022e-05	0.122273	1.29859e-27	3
TMEM69	chr1:45566222	+	CDS	0.190592	0.00152921	0.189063	1.51968e-27	5
ITM2B	chr13:47481640	+	3UTR	0.297221	0	0.297221	1.79042e-27	8
PAK2	chr3:199557887	+	3UTR	0.657959	0.0198112	0.638148	1.80177e-27	30
PDXP	chr22:38127561	+	3UTR	0.38203	0.0021065	0.379924	1.96754e-27	2
TPGS2	chr18:36989723	-	3UTR	0.484565	0.001323	0.483242	2.01367e-27	3
TMBIM1	chr2:218760943	-	3UTR	0.440176	0.00123656	0.438939	3.02049e-27	5
NCL	chr2:231939532	-	3UTR	0.240202	0	0.240202	3.67368e-27	2
RAMP1	chr2:238401945	+	3UTR	0.267617	0.000666985	0.26695	3.87793e-27	1
TMEM106C	chr12:47930365	+	3UTR	0.449663	0.000401991	0.449261	4.08712e-27	1
MMADHC	chr2:150020386	-	3UTR	0.179555	0.000853927	0.178701	5.59431e-27	1
SQSTM1	chr5:180392049	+	3UTR	0.24592	0.000236941	0.245683	6.09038e-27	4
RAB1A	chr2:65097924	-	3UTR	0.238728	0.000565423	0.238162	6.23757e-27	14
LAMTOR5	chr1:110416629	-	3UTR	0.136487	0.000129709	0.136358	6.75403e-27	2
TMCO1	chr1:165074148	-	3UTR	0.187351	0.000464125	0.186887	7.09686e-27	8
HSP90AA1	chr14:96316746	-	3UTR	0.197631	0.000538555	0.197093	7.40544e-27	11
DAZAP2	chr12:51205906	+	3UTR	0.121851	0.00013621	0.121715	7.87344e-27	5
CAPZA1	chr1:112683530	+	3UTR	0.145861	0.000390344	0.14547	8.83992e-27	6
TMCO1	chr1:165074300	-	3UTR	0.24251	0.000233247	0.242277	9.25114e-27	8
ARL6IP1	chr16:18729302	-	3UTR	0.366987	0	0.366987	1.00866e-26	26
PLEKHB2	chr2:131581121	+	3UTR	0.145854	0.00995538	0.135899	1.13497e-26	22
UBE2A	chrX:117961604	+	3UTR	0.271673	0.000652763	0.27102	1.30288e-26	3
TMEM123	chr11:102399055	-	3UTR	0.796096	0	0.796096	1.44738e-26	17
HNRNPF	chr10:44265690	-	CDS	0.146644	0.000455843	0.146188	1.50596e-26	4
FAM32A	chr19:16325408	+	3UTR	0.253023	0.000253061	0.25277	1.54813e-26	1
YWHAZ	chr8:102045827	-	3UTR	0.146929	0.000154543	0.146774	1.90241e-26	9
VDAC1	chr5:134495698	-	3UTR	0.62383	0	0.62383	2.02947e-26	3
TMBIM6	chr12:49726371	+	3UTR	0.179027	0.000172209	0.178855	2.34209e-26	7
CD164	chr6:110545050	-	3UTR	0.330665	0.000339041	0.330326	2.3875e-26	17
LAPTM4A	chr2:20066311	-	3UTR	0.127546	0.00159228	0.125953	2.62802e-26	4
COPZ1	chr12:54318086	+	3UTR	0.351995	0.00204063	0.349954	2.79421e-26	10
ARF1	chr1:227287890	+	3UTR	0.184544	0	0.184544	2.95778e-26	2
ARL6IP1	chr16:18728845	-	3UTR	0.191835	0.000162632	0.191672	2.95886e-26	26
POLE3	chr9:125607130	-	3UTR	0.540737	0	0.540737	3.32482e-26	6
LAMTOR5	chr1:110416501	-	3UTR	0.236534	0.000238663	0.236295	3.61119e-26	2
LPXN	chr11:58476842	-	3UTR	0.157387	0.000337428	0.15705	3.64621e-26	3
SLC50A1	chr1:154277685	+	3UTR	0.157643	0.000858325	0.156785	3.64621e-26	2
CD164	chr6:110545600	-	3UTR	0.26984	0.000239894	0.2696	4.53463e-26	17
OPHN1	chrX:66503236	-	intron	0.784208	0	0.784208	6.04441e-26	3
RNF7	chr3:144492770	+	3UTR	0.118918	0.00296457	0.115954	6.538e-26	5
GABARAPL2	chr16:81626046	+	3UTR	0.279483	0.000902901	0.27858	8.17775e-26	3
SURF4	chr9:145576069	-	3UTR	0.220434	0.00071322	0.219721	8.2552e-26	4
ARL6IP1	chr16:18729239	-	3UTR	0.131965	0.000414062	0.131551	8.70595e-26	26
PPP1CB	chr2:28844078	+	3UTR	0.418717	0.00193909	0.416778	9.15699e-26	27
ADI1	chr2:3520773	-	3UTR	0.238884	0.000204904	0.238679	1.01122e-25	4
TMEM69	chr1:45565995	+	CDS	0.237862	0.000801288	0.237061	1.03904e-25	5
PPT1	chr1:39942686	-	3UTR	0.249657	0.000794526	0.248862	1.20563e-25	4
CD164	chr6:110545664	-	3UTR	0.176944	0.000566859	0.176377	1.21347e-25	17
SFXN1	chr5:176070691	+	3UTR	0.542512	0	0.542512	1.21599e-25	13
HSP90AA1	chr14:96317170	-	3UTR	0.131506	0.000141258	0.131365	1.25299e-25	11
RHNO1	chr12:2894807	+	3UTR	0.349828	0.0018814	0.347946	1.26124e-25	2
RAB1A	chr2:65097936	-	3UTR	0.3014	0.00028409	0.301116	1.27068e-25	14
ARL6IP1	chr16:18729359	-	3UTR	0.139223	0.000428191	0.138795	1.31698e-25	26
CD164	chr6:110545984	-	3UTR	0.251557	0.000293407	0.251264	1.54444e-25	17
SYPL1	chr7:107406599	-	3UTR	0.349033	0.000988968	0.348044	1.59321e-25	4
GLUL	chr1:181743435	-	3UTR	0.145283	0.000179774	0.145104	1.68715e-25	6
RAB7A	chr3:131558941	+	3UTR	0.117404	0.00171444	0.115689	1.86064e-25	6
CXCL8	chr4:77087087	+	3UTR	0.148012	0.000461266	0.147551	2.1075e-25	8
PGK1	chrX:76561292	+	3UTR	0.542442	0	0.542442	2.99483e-25	10
C14orf119	chr14:17298941	+	3UTR	0.20876	0.000209451	0.20855	3.0583e-25	1
ATP6V1E1	chr22:18260369	-	3UTR	0.315391	0.000356414	0.315034	3.09607e-25	2
HIGD1A	chr3:42803206	-	3UTR	0.33489	0	0.33489	3.68413e-25	5
MTHFD2L	chr4:77503945	+	3UTR	0.412152	0.00256371	0.409589	3.80542e-25	10
TIMP3	chr22:33324062	+	3UTR	0.478227	0	0.478227	4.68012e-25	10
VKORC1	chr16:31478450	-	3UTR	0.404296	0	0.404296	7.02536e-25	1
SQSTM1	chr5:180392091	+	3UTR	0.324402	0	0.324402	7.17233e-25	4
AP2M1	chr3:186992688	+	3UTR	0.167788	0.000129903	0.167658	7.61833e-25	6
RPL15	chr3:23924924	+	3UTR	0.231928	0.000276367	0.231652	8.0905e-25	3
CYTL1	chr4:4984676	-	3UTR	0.117595	0.00105204	0.116543	8.72934e-25	3
RAB1A	chr2:65097755	-	3UTR	0.346435	0.00038401	0.346051	8.96281e-25	14
ATF4	chr22:39992754	+	CDS	0.183615	0.000460544	0.183155	9.0275e-25	2
MRPS7	chr17:76158139	+	3UTR	0.208136	0.000723051	0.207413	1.14479e-24	1
TSPAN3	chr15:74906831	-	3UTR	0.218949	0.0014249	0.217524	1.31101e-24	3
SDCBP	chr8:59003223	+	3UTR	0.138406	0.000386222	0.13802	1.36861e-24	9
LAPTM4A	chr2:20066477	-	3UTR	0.257112	0	0.257112	1.49496e-24	4
EIF4G2	chr11:10882572	-	3UTR	0.191912	0.000639917	0.191272	1.57949e-24	7
PCLAF	chr15:62175127	-	3UTR	0.418582	0.00578412	0.412798	1.63717e-24	7
VBP1	chrX:153475849	+	3UTR	0.280981	0.0014379	0.279544	1.65874e-24	4
RPL15	chr3:23924466	+	3UTR	0.149069	0.000194762	0.148874	1.81884e-24	3
RNPS1	chr16:2276330	-	3UTR	0.158266	0.000120305	0.158146	1.88889e-24	2
TRA2B	chr3:188733424	-	3UTR	0.143708	0.002613	0.141095	1.89514e-24	2
FAM174B	chr15:90496021	-	intron	0.196999	0.00065664	0.196343	2.05385e-24	1
ARPC5	chr1:182985664	-	3UTR	0.201232	0.000225548	0.201007	2.22749e-24	2
ARPC4-TTLL3	chr3:9798325	+	3UTR	0.145863	0.000133421	0.145729	2.23278e-24	2
RAB8A	chr19:16266519	+	3UTR	0.139099	0.00050108	0.138598	2.41673e-24	1
CBX3	chr7:26348187	+	3UTR	0.233529	0.00077529	0.232753	2.62211e-24	4
ATP6AP2	chrX:40007656	+	3UTR	0.564332	0	0.564332	2.79912e-24	4
TMED2	chr12:123595858	+	3UTR	0.135212	0.000134574	0.135078	2.83555e-24	1
TMCO1	chr1:165074306	-	3UTR	0.183841	0.000233297	0.183607	2.95477e-24	8
RAB1A	chr2:65098011	-	3UTR	0.245512	0.000245349	0.245266	3.46193e-24	14
SQSTM1	chr5:180392247	+	3UTR	0.4078	0	0.4078	3.84554e-24	4
CELF2	chr10:11343133	+	3UTR	0.598372	0.000654912	0.597717	4.03684e-24	62
CD164	chr6:110545610	-	3UTR	0.376576	0	0.376576	4.40737e-24	17
CYCS	chr7:25258283	-	3UTR	0.248768	0	0.248768	5.25718e-24	4
HNRNPC	chr14:15408258	-	3UTR	0.229972	0	0.229972	5.6728e-24	12
CYB5B	chr16:75265449	+	3UTR	0.339487	0	0.339487	6.57672e-24	4
HIGD1A	chr3:42803102	-	3UTR	0.266121	0	0.266121	6.77947e-24	5
CYTL1	chr4:4984554	-	3UTR	0.163986	0.000557102	0.163429	6.90177e-24	3
ITM2B	chr13:47481964	+	3UTR	0.109846	0.000373405	0.109473	7.12831e-24	8
TCEA1	chr8:54344856	-	3UTR	0.585013	0.000614037	0.584399	7.4556e-24	20
ARL6IP1	chr16:18729522	-	3UTR	0.18737	0.000163193	0.187206	7.65692e-24	26
CHCHD3	chr7:134106899	-	3UTR	0.140514	0.00169485	0.138819	9.23464e-24	1
COMMD4	chr15:73210158	+	3UTR	0.51348	0	0.51348	9.33403e-24	1
H3-3B	chr17:76671322	-	3UTR	0.143065	0	0.143065	1.04365e-23	10
SERPINB1	chr6:2699907	-	CDS	0.127904	0.000187925	0.127716	1.05942e-23	12
MOB1A	chr2:74161275	-	3UTR	0.734612	0.000988583	0.733624	1.22245e-23	23
HNRNPC	chr14:15408366	-	3UTR	0.12428	0	0.12428	1.32037e-23	12
TMEM59	chr1:53914935	-	3UTR	0.304413	0.00103721	0.303375	1.63041e-23	5
RHOA	chr3:49388680	-	3UTR	0.121151	0.000178637	0.120972	1.63041e-23	6
CD164	chr6:110544846	-	3UTR	0.258742	0.000347247	0.258395	1.81101e-23	17
DCK	chr4:74372051	+	3UTR	0.523638	0.000708481	0.522929	1.87015e-23	14
LAPTM4B	chr8:98977233	+	3UTR	0.425282	0	0.425282	1.89995e-23	6
PPP1CB	chr2:28844108	+	3UTR	0.416759	0.00144707	0.415312	1.92467e-23	27
ARPP19	chr15:50359774	-	3UTR	0.758976	0	0.758976	2.19811e-23	57
RSL24D1	chr15:52984728	-	3UTR	0.258524	0.000379244	0.258145	2.23927e-23	6
SRSF3	chr6:36423319	+	3UTR	0.15924	0.000214302	0.159026	2.25519e-23	5
SMIM30	chr7:114436232	-	3UTR	0.159512	0	0.159512	2.33232e-23	2
RBBP4	chr1:32540018	+	3UTR	0.296488	0	0.296488	2.43593e-23	2
UBE2E3	chr2:181553060	+	3UTR	0.748927	0	0.748927	2.5577e-23	8
DNAJC8	chr1:28042579	-	3UTR	0.294715	0	0.294715	2.64219e-23	4
GLUL	chr1:181743086	-	3UTR	0.149912	0	0.149912	2.64219e-23	6
SLBP	chr4:1691001	-	3UTR	0.167066	0.000229144	0.166837	3.44251e-23	3
SMARCE1	chr17:41492702	-	3UTR	0.597772	0.000846912	0.596925	3.53843e-23	10
NUDT16L1	chr16:4724735	+	3UTR	0.424375	0.000676793	0.423699	3.63439e-23	2
YWHAQ	chr2:9609812	-	3UTR	0.133491	0.000161169	0.13333	3.83664e-23	7
ARL6IP5	chr3:69141561	+	3UTR	0.246129	0	0.246129	3.92096e-23	8
NIPSNAP1	chr22:30018691	-	3UTR	0.652166	0.00100035	0.651165	3.98265e-23	9
TMEM230	chr20:5140256	-	CDS	0.206204	0.000298308	0.205905	4.14532e-23	7
CCND3	chr6:41764297	-	3UTR	0.252128	0	0.252128	4.15593e-23	4
TMBIM6	chr12:49726860	+	3UTR	0.184826	0	0.184826	4.58982e-23	7
HSBP1	chr16:89877414	+	3UTR	0.676083	0	0.676083	4.63374e-23	4
TXNDC12	chr1:51902133	-	3UTR	0.13826	0.000186218	0.138073	4.80113e-23	2
RSL24D1	chr15:52984967	-	3UTR	0.197214	0.00025564	0.196958	4.87326e-23	6
SERPINB1	chr6:2699829	-	CDS	0.128181	0.00020273	0.127979	6.13836e-23	12
FEN1	chr11:61785497	+	3UTR	0.279782	0	0.279782	6.237e-23	5
SLC2A3	chr12:7935027	-	3UTR	0.525041	0.000677377	0.524363	6.3951e-23	15
RAB1A	chr2:65097759	-	3UTR	0.275304	0.000381843	0.274922	6.43188e-23	14
CDK2AP1	chr12:123257717	-	3UTR	0.105924	0.000140627	0.105783	6.56096e-23	6
CXCL8	chr4:77086444	+	3UTR	0.294796	0	0.294796	7.18881e-23	8
TMEM123	chr11:102398964	-	3UTR	0.549591	0	0.549591	8.29281e-23	17
CLNS1A	chr11:77549412	-	3UTR	0.410004	0	0.410004	8.72395e-23	2
UBE2A	chrX:117961184	+	3UTR	0.483145	0	0.483145	8.95334e-23	3
FEN1	chr11:61785402	+	CDS	0.296821	0	0.296821	8.98459e-23	5
CAPZA1	chr1:112683546	+	3UTR	0.129508	0.000201212	0.129307	9.91842e-23	6
STOM	chr9:133536300	-	3UTR	0.155046	0.00401599	0.15103	1.02946e-22	13
UBE2T	chr1:201593928	-	3UTR	0.405048	0	0.405048	1.08359e-22	1
DNAJA1	chr9:33055665	+	3UTR	0.336198	0.000526226	0.335672	1.17358e-22	4
LAPTM4B	chr8:98977327	+	3UTR	0.375601	0	0.375601	1.25265e-22	6
CD164	chr6:110546174	-	3UTR	0.19523	0.000307708	0.194922	1.27564e-22	17
CCND3	chr6:41764325	-	3UTR	0.143384	0.000144717	0.143239	1.37225e-22	4
GPI	chr19:36944547	+	CDS	0.280765	0	0.280765	1.37242e-22	5
SRP14	chr15:37841411	-	3UTR	0.148066	0.000193912	0.147872	1.40125e-22	13
OPHN1	chrX:66503210	-	intron	0.607633	0	0.607633	1.40741e-22	3
C18orf32	chr18:49679884	-	3UTR	0.465202	0	0.465202	1.41687e-22	2
MYCBP	chr1:38730971	-	3UTR	0.617165	0.000903403	0.616261	1.55281e-22	16
STMP1	chr7:136982223	+	3UTR	0.101824	0.000804769	0.101019	1.5685e-22	24
RAB1A	chr2:65097940	-	3UTR	0.32825	0	0.32825	1.6471e-22	14
RRM2	chr2:10158405	+	3UTR	0.16157	0.00128479	0.160286	1.64876e-22	14
H2AZ2	chr7:44994955	-	3UTR	0.253882	0	0.253882	1.80252e-22	7
ARL6IP1	chr16:18729095	-	3UTR	0.207218	0	0.207218	1.83212e-22	26
ACTR3	chr2:114383012	+	3UTR	0.538795	0	0.538795	1.97999e-22	7
CAPZA1	chr1:112683997	+	3UTR	0.328042	0	0.328042	2.43251e-22	6
CHRAC1	chr8:141636152	+	3UTR	0.786923	0	0.786923	2.56094e-22	10
COPZ1	chr12:54317834	+	3UTR	0.5728	0	0.5728	2.61163e-22	10
OPHN1	chrX:66503202	-	intron	0.394027	0.00068378	0.393344	2.65012e-22	3
CHRAC1	chr8:141636113	+	3UTR	0.791489	0	0.791489	2.65419e-22	10
ARL6IP1	chr16:18728495	-	3UTR	0.100831	0.000447381	0.100384	2.72561e-22	26
RAB14	chr9:133375860	-	3UTR	0.547536	0.000739828	0.546796	3.03881e-22	7
UBE2L6	chr11:57502108	-	3UTR	0.110808	0.000504514	0.110304	3.09978e-22	6
METTL9	chr16:22561420	-	3UTR	0.118753	0.00047872	0.118275	3.20466e-22	3
ARL6IP1	chr16:18729056	-	3UTR	0.206257	0	0.206257	3.33083e-22	26
SYPL1	chr7:107406192	-	3UTR	0.562175	0	0.562175	3.35773e-22	4
RAB7A	chr3:131558658	+	3UTR	0.10053	0.000369455	0.10016	3.36763e-22	6
S100B	chr21:44985541	-	3UTR	0.177546	0	0.177546	3.81149e-22	3
METTL9	chr16:22561289	-	3UTR	0.296291	0	0.296291	3.85088e-22	3
NONO	chrX:69735125	+	3UTR	0.370176	0	0.370176	4.06134e-22	2
POLR2C	chr16:63266434	+	3UTR	0.832513	0	0.832513	5.76001e-22	3
DANT2	chrX:114127072	-	intron	0.555892	0	0.555892	5.82952e-22	1
SELENOS	chr15:99027715	-	3UTR	0.459091	0.00075747	0.458333	6.14162e-22	3
H3-3B	chr17:76671020	-	3UTR	0.144251	0	0.144251	6.32509e-22	10
CXCL8	chr4:77086440	+	3UTR	0.113253	0.000884479	0.112368	6.50259e-22	8
MARCKSL1	chr1:32192310	-	3UTR	0.117767	0.000510129	0.117257	7.44843e-22	1
EIF4EBP2	chr10:71292187	+	3UTR	0.752993	0.00146214	0.751531	7.7974e-22	29
ITM2B	chr13:47482009	+	3UTR	0.105677	0.000433467	0.105244	7.7974e-22	8
SKP1	chr5:134680993	-	3UTR	0.111318	0.00488076	0.106437	7.7974e-22	6
ARL6IP1	chr16:18728759	-	3UTR	0.113002	0.000192464	0.11281	7.87755e-22	26
LEPROT	chr1:65310296	+	3UTR	0.823649	0	0.823649	7.92153e-22	9
CEP20	chr16:15871808	-	3UTR	0.684101	0.00118102	0.68292	8.36298e-22	4
LCP1	chr13:45348573	-	3UTR	0.101868	0.000495874	0.101372	8.49462e-22	4
ESYT1	chr12:56111782	+	3UTR	0.218335	0.00175121	0.216584	9.91913e-22	7
CHRAC1	chr8:141636146	+	3UTR	0.732794	0	0.732794	1.00037e-21	10
MPV17	chr2:27352120	-	3UTR	0.225376	0.000385501	0.224991	1.10005e-21	1
HPGDS	chr4:97614513	-	3UTR	0.462744	0.000679286	0.462065	1.13383e-21	3
ITGB1	chr10:32929573	-	3UTR	0.610399	0.00241281	0.607986	1.24293e-21	8
E2F4	chr16:72992716	+	3UTR	0.517703	0	0.517703	1.25067e-21	1
RNF187	chr1:227682584	+	3UTR	0.607104	0	0.607104	1.26311e-21	5
ARL8B	chr3:5174144	+	3UTR	0.460874	0.00183122	0.459043	1.35741e-21	12
RNF7	chr3:144492752	+	3UTR	0.194938	0.000310588	0.194628	1.39192e-21	5
MORF4L1	chr15:76761111	+	3UTR	0.112582	0.000192339	0.11239	1.40785e-21	4
EIF1AXP1	chr1:16401247	-	exon	0.102219	0.000480355	0.101738	1.62272e-21	1
YWHAQ	chr2:9609485	-	3UTR	0.131733	0.000232364	0.1315	1.62272e-21	7
ATP6V1G1	chr9:126790510	+	3UTR	0.150573	0	0.150573	1.75736e-21	6
POLR3K	chr16:40900	-	3UTR	0.144396	0	0.144396	1.86147e-21	2
TMEM167A	chr5:83542390	-	3UTR	0.628183	0	0.628183	1.89186e-21	19
CHRAC1	chr8:141636151	+	3UTR	0.698881	0	0.698881	1.98195e-21	10
CAPZA1	chr1:112683070	+	3UTR	0.247704	0	0.247704	2.00726e-21	6
NCL	chr2:231939528	-	3UTR	0.113978	0	0.113978	2.24863e-21	2
SCP2	chr1:52932869	+	3UTR	0.517084	0	0.517084	2.36971e-21	3
ABT1	chr6:26467190	+	3UTR	0.179995	0.00058871	0.179406	2.72668e-21	1
LAPTM4B	chr8:98977933	+	3UTR	0.291203	0.000508644	0.290694	2.87066e-21	6
GCA	chr2:162817271	+	3UTR	0.557829	0.000826736	0.557002	2.90263e-21	4
MORF4L1	chr15:76760882	+	3UTR	0.194171	0	0.194171	3.07992e-21	4
RBM8A	chr1:145042636	-	3UTR	0.696282	0	0.696282	3.11973e-21	22
AP2M1	chr3:186992544	+	CDS	0.107615	0.00043214	0.107183	3.15301e-21	6
EIF4G2	chr11:10882497	-	3UTR	0.168005	0.000289727	0.167716	3.46258e-21	7
TMCO1	chr1:165074143	-	3UTR	0.107837	0.00051773	0.10732	3.65462e-21	8
DNAJC8	chr1:28042776	-	3UTR	0.100805	0.000184177	0.100621	3.88513e-21	4
SRSF1	chr17:58877998	-	3UTR	0.206207	0.0010152	0.205191	3.99324e-21	8
STMP1	chr7:136981829	+	3UTR	0.129226	0	0.129226	4.10579e-21	24
PTP4A2	chr1:31777338	-	3UTR	0.22407	0	0.22407	4.36564e-21	9
SDHC	chr1:160500206	+	3UTR	0.275149	0	0.275149	4.54114e-21	5
DCAF7	chr17:64464304	+	3UTR	0.520341	0.00237386	0.517967	4.64965e-21	8
ARL6IP6	chr2:153212957	+	3UTR	0.393498	0	0.393498	4.68328e-21	4
MSN	chrX:64168081	+	3UTR	0.200941	0	0.200941	5.39636e-21	18
ELOVL5	chr6:53107430	-	3UTR	0.209096	0.00188336	0.207212	5.48709e-21	11
YWHAZ	chr8:102046120	-	3UTR	0.136465	0	0.136465	5.61709e-21	9
POLE3	chr9:125606938	-	3UTR	0.177024	0.000320202	0.176704	5.68492e-21	6
MAT2A	chr2:85545894	+	3UTR	0.305832	0.0018973	0.303935	5.70093e-21	5
ARL6IP1	chr16:18729593	-	3UTR	0.150565	0.000298625	0.150266	5.92139e-21	26
CIAO2A	chr15:61880075	-	3UTR	0.121969	0	0.121969	6.05363e-21	1
SRSF1	chr17:58878250	-	3UTR	0.326024	0.000522873	0.325501	6.05363e-21	8
RTN4	chr2:54969892	-	3UTR	0.572549	0	0.572549	6.05363e-21	6
MYCBP	chr1:38731089	-	3UTR	0.675093	0	0.675093	6.10933e-21	16
HNRNPC	chr14:15407413	-	3UTR	0.66671	0.0010388	0.665671	6.31557e-21	12
UBE2D3	chr4:106110767	-	3UTR	0.124938	0.000154387	0.124783	6.60458e-21	6
VBP1	chrX:153475716	+	3UTR	0.372562	0	0.372562	7.48937e-21	4
SH3BGRL	chrX:79732119	+	3UTR	0.557118	0	0.557118	7.59449e-21	14
ATP6V1B2	chr8:20485816	+	3UTR	0.590304	0	0.590304	7.77185e-21	5
RHOA	chr3:49388676	-	3UTR	0.144039	0	0.144039	8.1017e-21	6
UBA2	chr19:37013866	+	3UTR	0.540726	0.000930976	0.539795	8.65952e-21	4
MSN	chrX:64167981	+	3UTR	0.106816	0.000417476	0.106398	8.9421e-21	18
MINPP1	chr10:88436200	+	3UTR	0.403118	0	0.403118	8.94258e-21	3
SSR1	chr6:7156929	-	3UTR	0.765483	0	0.765483	9.0402e-21	17
TMEM59	chr1:53914875	-	3UTR	0.570287	0	0.570287	9.27455e-21	5
MINPP1	chr10:88436234	+	3UTR	0.257349	0.000480823	0.256869	9.54429e-21	3
ARL6IP1	chr16:18729260	-	3UTR	0.170653	0	0.170653	1.1141e-20	26
TMBIM6	chr12:49726770	+	3UTR	0.14872	0	0.14872	1.12182e-20	7
SERP1	chr3:153294184	-	3UTR	0.378244	0.000832158	0.377412	1.18724e-20	6
PPP1R18	chr6:30541246	-	3UTR	0.4333	0.000734634	0.432566	1.21719e-20	2
SERPINB1	chr6:2699515	-	3UTR	0.226687	0.000364039	0.226323	1.23121e-20	12
SCP2	chr1:52932513	+	3UTR	0.275554	0	0.275554	1.24133e-20	3
COPS8	chr2:237588997	+	3UTR	0.695641	0	0.695641	1.25837e-20	15
CD164	chr6:110545864	-	3UTR	0.141844	0.000285717	0.141558	1.33153e-20	17
ITM2B	chr13:47482012	+	3UTR	0.193043	0	0.193043	1.36983e-20	8
CSDE1	chr1:114729128	-	3UTR	0.485417	0	0.485417	1.39584e-20	3
PRKAR1A	chr17:69407910	+	3UTR	0.40379	0.00216747	0.401622	1.43621e-20	14
SPINT2	chr19:41094322	+	3UTR	0.150299	0	0.150299	1.47419e-20	2
SFPQ	chr1:35047113	-	3UTR	0.114558	0.00188366	0.112674	1.53415e-20	5
MSN	chrX:64167610	+	3UTR	0.212748	0	0.212748	1.66739e-20	18
CALU	chr7:130081759	+	3UTR	0.378151	0.000735251	0.377415	1.92087e-20	16
PGAM1	chr10:98313223	+	3UTR	0.100188	0.000149989	0.100038	1.9593e-20	1
AMD1	chr6:112072356	+	CDS	0.547874	0	0.547874	1.96697e-20	7
TCEA1	chr8:54344468	-	3UTR	0.431642	0	0.431642	1.97065e-20	20
TARDBP	chr1:10564939	+	3UTR	0.444252	0.000942075	0.44331	2.07186e-20	2
DLD	chr7:109237541	+	3UTR	0.531591	0	0.531591	2.15167e-20	1
ITM2B	chr13:47481995	+	3UTR	0.180054	0	0.180054	2.26003e-20	8
GCSAML	chr1:247012092	+	3UTR	0.577437	0.00112152	0.576315	2.27908e-20	11
YWHAQ	chr2:9610168	-	3UTR	0.139852	0	0.139852	2.28119e-20	7
CD164	chr6:110545218	-	3UTR	0.265973	0	0.265973	2.29527e-20	17
COTL1	chr16:90632036	-	3UTR	0.104418	0.000183941	0.104234	2.43457e-20	1
RHNO1	chr12:2894784	+	3UTR	0.308395	0.000652845	0.307742	2.52496e-20	2
HIGD1A	chr3:42803140	-	3UTR	0.155737	0	0.155737	2.60318e-20	5
SH3BGRL	chrX:79731586	+	3UTR	0.221946	0	0.221946	2.7334e-20	14
CD164	chr6:110545594	-	3UTR	0.108898	0.000559865	0.108338	2.88308e-20	17
ARPP19	chr15:50359809	-	3UTR	0.315714	0.000651252	0.315063	3.00911e-20	57
POLDIP2	chr17:29289309	-	3UTR	0.225422	0.00142874	0.223993	3.00911e-20	2
PEBP1	chr12:118132684	+	3UTR	0.143716	0.000798464	0.142917	3.09947e-20	3
YWHAZ	chr8:102045165	-	3UTR	0.190043	0	0.190043	3.23935e-20	9
RAB1A	chr2:65097764	-	3UTR	0.296111	0	0.296111	3.65349e-20	14
SARAF	chr8:30342565	-	3UTR	0.156537	0	0.156537	3.74291e-20	1
ATP6AP1	chrX:152672756	+	3UTR	0.304448	0	0.304448	3.75355e-20	2
SNAP23	chr15:40338118	+	3UTR	0.457743	0	0.457743	3.76275e-20	14
MAPK1IP1L	chr14:49270595	+	3UTR	0.489636	0	0.489636	4.1167e-20	12
MYCBP	chr1:38731468	-	3UTR	0.3302	0.00073809	0.329461	4.14249e-20	16
RTN4	chr2:54969895	-	3UTR	0.343269	0.000639232	0.34263	4.16086e-20	6
KRT1	chr12:52639646	-	3UTR	0.618947	0	0.618947	4.26581e-20	4
PRKAR1A	chr17:69409205	+	3UTR	0.296893	0.000603739	0.296289	4.53156e-20	14
UBE2D3	chr4:106110679	-	3UTR	0.210862	0	0.210862	4.62682e-20	6
ITM2C	chr2:231362130	+	3UTR	0.171146	0.000360274	0.170785	4.69162e-20	3
CXCR4	chr2:136559052	-	3UTR	0.347585	0.000667479	0.346918	4.80436e-20	1
MSN	chrX:64166851	+	3UTR	0.226595	0.000431387	0.226164	5.30835e-20	18
SNX3	chr6:109389242	-	3UTR	0.113412	0	0.113412	5.59379e-20	1
LYPLA1	chr8:54424382	-	3UTR	0.334748	0	0.334748	5.59478e-20	4
MOB1A	chr2:74161280	-	3UTR	0.726625	0	0.726625	5.60621e-20	23
ATF4	chr22:39992747	+	CDS	0.223698	0	0.223698	5.80052e-20	2
ARL2BP	chr16:63048829	+	3UTR	0.429979	0.000984427	0.428994	5.85066e-20	22
RAB7A	chr3:131559196	+	3UTR	0.295414	0	0.295414	5.93522e-20	6
SET	chr9:140899600	+	3UTR	0.10535	0.0014669	0.103883	6.36411e-20	10
GLO1	chr6:38500827	-	3UTR	0.184029	0	0.184029	6.47993e-20	5
UBE2E3	chr2:181553044	+	3UTR	0.313611	0.000665124	0.312946	6.67895e-20	8
TCEA1	chr8:54344454	-	3UTR	0.442185	0	0.442185	6.77683e-20	20
CBX3	chr7:26348186	+	3UTR	0.148138	0.000732233	0.147406	6.78205e-20	4
CNBP	chr3:131914543	-	3UTR	0.224785	0	0.224785	6.78205e-20	3
EIF4G2	chr11:10882607	-	3UTR	0.256823	0	0.256823	6.84797e-20	7
POLE3	chr9:125607342	-	3UTR	0.272645	0	0.272645	6.87468e-20	6
NONO	chrX:69734322	+	3UTR	0.240621	0	0.240621	7.56291e-20	2
SNAPIN	chr1:152798901	+	3UTR	0.203703	0.000430446	0.203272	8.10468e-20	4
HSBP1	chr16:89877971	+	3UTR	0.206296	0.0042551	0.202041	8.21161e-20	4
SAR1B	chr5:135132350	-	3UTR	0.189066	0.00319934	0.185866	8.23231e-20	4
POLR3K	chr16:40863	-	3UTR	0.122482	0	0.122482	8.53013e-20	2
CANX	chr5:180285049	+	3UTR	0.248354	0.000425834	0.247928	8.97887e-20	14
SMARCE1	chr17:41492864	-	3UTR	0.44192	0.000897153	0.441023	9.54131e-20	10
SINHCAF	chr12:31157437	-	3UTR	0.637757	0	0.637757	9.54131e-20	6
RAB18	chr10:27568696	+	3UTR	0.502761	0	0.502761	9.69441e-20	4
PCMT1	chr6:151010608	+	3UTR	0.510044	0	0.510044	1.05353e-19	4
ARL6IP1	chr16:18728567	-	3UTR	0.100641	0.000173533	0.100468	1.05767e-19	26
DDA1	chr19:17455038	+	3UTR	0.62168	0.00129432	0.620386	1.06126e-19	1
RNF34	chr12:121415453	+	3UTR	0.405768	0.000721842	0.405046	1.1686e-19	1
RAB7A	chr3:131559241	+	3UTR	0.148732	0.000932986	0.147799	1.18462e-19	6
TCEA1	chr8:54344717	-	3UTR	0.429891	0	0.429891	1.18462e-19	20
SLBP	chr4:1691385	-	3UTR	0.166344	0	0.166344	1.25232e-19	3
EIF1	chr17:42547915	+	3UTR	0.233556	0	0.233556	1.26232e-19	1
HDGF	chr1:155879137	-	3UTR	0.331899	0	0.331899	1.3202e-19	2
BLOC1S5-TXNDC5	chr6:7750945	-	3UTR	0.242213	0	0.242213	1.40413e-19	6
EIF4G2	chr11:10882689	-	3UTR	0.338821	0	0.338821	1.43343e-19	7
SPCS2	chr11:74906712	+	3UTR	0.261179	0	0.261179	1.47259e-19	4
SDCBP	chr8:59003725	+	3UTR	0.136176	0.000289575	0.135886	1.62405e-19	9
RWDD3	chr1:95095073	+	3UTR	0.664371	0.00123273	0.663138	1.68409e-19	3
CHRAC1	chr8:141636140	+	3UTR	0.527036	0	0.527036	1.7354e-19	10
CD44	chr11:35370300	+	3UTR	0.347185	0	0.347185	1.83056e-19	5
SHMT2	chr12:57202668	+	3UTR	0.339394	0	0.339394	1.87058e-19	1
SKP1	chr5:134680943	-	3UTR	0.376064	0	0.376064	1.94161e-19	6
JPT1	chr17:76059301	-	3UTR	0.185795	0	0.185795	1.99602e-19	3
SYPL1	chr7:107406191	-	3UTR	0.245844	0.000545345	0.245299	2.09225e-19	4
GLO1	chr6:38500624	-	3UTR	0.378663	0	0.378663	2.14476e-19	5
RNPS1P1	chr4:11348919	+	exon	0.123258	0.000280103	0.122978	2.1636e-19	1
MTPN	chr7:137234280	-	3UTR	0.772255	0	0.772255	2.29598e-19	16
CCNI	chr4:80389344	-	CDS	0.38396	0	0.38396	2.42559e-19	7
RAC1	chr7:6522884	+	3UTR	0.432619	0	0.432619	2.51261e-19	8
TMEM123	chr11:102399524	-	3UTR	0.383724	0	0.383724	2.53569e-19	17
MYCBP	chr1:38731603	-	3UTR	0.51874	0	0.51874	2.55584e-19	16
THBS1	chr15:37401829	+	3UTR	0.217804	0.000415826	0.217388	2.56987e-19	8
ANXA7	chr10:74247152	-	3UTR	0.27006	0.00250764	0.267553	2.59784e-19	3
SPP1	chr4:91309573	+	3UTR	0.566087	0	0.566087	2.64737e-19	3
MBNL1	chr3:155233492	+	3UTR	0.711752	0	0.711752	2.64827e-19	28
TMEM123	chr11:102398984	-	3UTR	0.217347	0.000475031	0.216872	2.82612e-19	17
LBR	chr1:224590543	-	3UTR	0.640374	0	0.640374	2.86464e-19	5
CD164	chr6:110545316	-	3UTR	0.151428	0.000330725	0.151098	2.89856e-19	17
GABARAPL2	chr16:81626017	+	3UTR	0.213184	0	0.213184	2.99667e-19	3
LAPTM4A	chr2:20066297	-	3UTR	0.150537	0.000363701	0.150173	3.04792e-19	4
COPS8	chr2:237588976	+	3UTR	0.375411	0.000795834	0.374616	3.19623e-19	15
EEF1E1	chr6:7948435	-	3UTR	0.374001	0	0.374001	3.19894e-19	2
MTHFD2L	chr4:77503944	+	3UTR	0.563983	0	0.563983	3.23947e-19	10
DAP	chr5:10618483	-	3UTR	0.38753	0	0.38753	3.33733e-19	4
PPP2CA	chr5:134721144	-	3UTR	0.136576	0	0.136576	3.36006e-19	3
SDCBP	chr8:59003689	+	3UTR	0.187991	0	0.187991	3.40987e-19	9
GHITM	chr10:85030537	+	3UTR	0.186693	0	0.186693	3.42894e-19	3
ITM2B	chr13:47482011	+	3UTR	0.157604	0	0.157604	3.45034e-19	8
TMEM167A	chr5:83542417	-	3UTR	0.403049	0	0.403049	3.54808e-19	19
CXCL8	chr4:77087138	+	3UTR	0.108651	0.00024193	0.108409	3.56722e-19	8
CDC42	chr1:21915905	+	3UTR	0.571292	0	0.571292	3.5678e-19	6
RPA1	chr17:1786201	+	3UTR	0.351784	0.000792437	0.350992	3.5678e-19	2
SH3BGRL	chrX:79731758	+	3UTR	0.192693	0	0.192693	3.58702e-19	14
TMX1	chr14:45462561	+	3UTR	0.199215	0.00277203	0.196443	3.5887e-19	6
AMD1	chr6:112072254	+	CDS	0.427436	0	0.427436	3.96702e-19	7
SFXN1	chr5:176072101	+	3UTR	0.469314	0	0.469314	4.0141e-19	13
EIF4G2	chr11:10882436	-	3UTR	0.113612	0.000246638	0.113365	4.35213e-19	7
MSN	chrX:64167445	+	3UTR	0.117067	0.000283586	0.116784	4.55504e-19	18
ITM2C	chr2:231362018	+	3UTR	0.140234	0.000248566	0.139985	4.55973e-19	3
SNU13	chr22:42153300	-	3UTR	0.21322	0	0.21322	5.26099e-19	1
AMD1	chr6:112074153	+	3UTR	0.357836	0.0038607	0.353975	5.35123e-19	7
ISOC1	chr5:129631762	+	3UTR	0.326184	0.00568413	0.3205	5.60458e-19	2
EIF4H	chr7:75398773	+	3UTR	0.3478	0.000899739	0.3469	6.0704e-19	2
MSN	chrX:64166848	+	3UTR	0.294558	0	0.294558	6.35332e-19	18
RSL24D1	chr15:52984968	-	3UTR	0.120372	0.00025938	0.120113	6.64746e-19	6
ARPC4-TTLL3	chr3:9798913	+	3UTR	0.100715	0.000200225	0.100515	7.29896e-19	2
CAPZA2	chr7:118233591	+	3UTR	0.171904	0	0.171904	7.68197e-19	4
PTPRC	chr1:198016678	+	3UTR	0.446972	0.00258667	0.444385	7.7609e-19	6
HIGD1A	chr3:42802720	-	3UTR	0.100746	0.000221223	0.100525	8.08485e-19	5
BCAS2	chr1:114579342	-	3UTR	0.526084	0	0.526084	8.19134e-19	3
PTP4A2	chr1:31777364	-	3UTR	0.154249	0	0.154249	8.25683e-19	9
MED21	chr12:26900485	+	CDS	0.523249	0.0013431	0.521906	8.31312e-19	4
CNOT11	chr2:101728354	+	3UTR	0.619011	0	0.619011	8.41076e-19	1
SUPT4H1	chr17:59213835	-	3UTR	0.212096	0.00115792	0.210938	8.74341e-19	2
TM9SF3	chr10:97402675	-	3UTR	0.617882	0	0.617882	8.74341e-19	16
SSR1	chr6:7158619	-	3UTR	0.431895	0	0.431895	9.07754e-19	17
PTBP1	chr19:766262	+	3UTR	0.128418	0.000307948	0.12811	9.49581e-19	1
SSR1	chr6:7158557	-	3UTR	0.26745	0.000615825	0.266834	9.60088e-19	17
TXNDC12	chr1:51902058	-	3UTR	0.131898	0	0.131898	9.6153e-19	2
ATP6V1B2	chr8:20486331	+	3UTR	0.128179	0.00229621	0.125883	1.00209e-18	5
TMED9	chr5:178138142	+	3UTR	0.171107	0	0.171107	1.01989e-18	1
ZNF207	chr17:33315843	+	3UTR	0.30489	0	0.30489	1.0214e-18	1
RAB18	chr10:27568666	+	3UTR	0.385659	0	0.385659	1.04816e-18	4
HNRNPA3	chr2:177702153	+	3UTR	0.751723	0.004244	0.747479	1.06263e-18	20
XBP1	chr22:29256218	-	3UTR	0.110111	0	0.110111	1.08512e-18	2
NCOA4	chr10:46886412	-	3UTR	0.25237	0	0.25237	1.08852e-18	9
NDUFA5	chr7:124858471	-	3UTR	0.338658	0	0.338658	1.09997e-18	3
UBE2E3	chr2:181552914	+	3UTR	0.469998	0	0.469998	1.12571e-18	8
MSN	chrX:64166559	+	3UTR	0.360013	0	0.360013	1.13018e-18	18
ITM2A	chrX:77797387	-	3UTR	0.16828	0	0.16828	1.19366e-18	5
CSF2RB	chr22:37398956	+	3UTR	0.255335	0.000685478	0.25465	1.2404e-18	6
ELAVL1	chr19:7963997	-	3UTR	0.258008	0.000449818	0.257558	1.2817e-18	6
HSP90AA1	chr14:96316655	-	3UTR	0.468898	0	0.468898	1.29976e-18	11
ATP6AP1	chrX:152672588	+	3UTR	0.12507	0.000328833	0.124741	1.48936e-18	2
CD164	chr6:110546303	-	3UTR	0.123735	0.000297762	0.123437	1.52236e-18	17
CALU	chr7:130081995	+	3UTR	0.420019	0	0.420019	1.60239e-18	16
ENOPH1	chr4:85790127	+	3UTR	0.737972	0	0.737972	1.61095e-18	10
EIF2AK1	chr7:6142159	-	3UTR	0.258875	0.000623452	0.258252	1.72271e-18	3
MAP1LC3B	chr16:93475093	+	3UTR	0.567534	0	0.567534	1.72706e-18	5
NCOA4	chr10:46886471	-	3UTR	0.123594	0.000741676	0.122853	1.74456e-18	9
CCNI	chr4:80388073	-	3UTR	0.287758	0.000602261	0.287156	1.76888e-18	7
CD44	chr11:35369494	+	3UTR	0.266322	0.000472739	0.26585	1.76971e-18	5
ELAVL1	chr19:7964303	-	3UTR	0.244896	0.00113067	0.243765	1.82811e-18	6
SNAPIN	chr1:152798939	+	3UTR	0.331373	0	0.331373	1.85598e-18	4
TCEA1	chr8:54344716	-	3UTR	0.364959	0	0.364959	1.96969e-18	20
ACTR2	chr2:65278559	+	3UTR	0.546647	0	0.546647	1.97828e-18	4
PAIP2	chr5:139894989	+	3UTR	0.120601	0	0.120601	2.05043e-18	4
UBE2E3	chr2:181553107	+	3UTR	0.354292	0	0.354292	2.05629e-18	8
ARL6IP1	chr16:18729120	-	3UTR	0.116748	0	0.116748	2.06304e-18	26
HPGD	chr4:177830880	-	3UTR	0.148592	0.000371762	0.14822	2.12231e-18	5
DUSP14	chr17:38499670	+	3UTR	0.466977	0	0.466977	2.1746e-18	4
MSN	chrX:64167295	+	3UTR	0.123908	0.000230698	0.123677	2.21525e-18	18
RBM14	chr11:66623121	+	3UTR	0.272451	0.000724617	0.271726	2.34516e-18	1
NDFIP1	chr5:142682670	+	3UTR	0.601137	0.00523366	0.595903	2.45509e-18	12
TMCO1	chr1:165074189	-	3UTR	0.140211	0	0.140211	2.45558e-18	8
CIRBP	chr19:1241166	+	3UTR	0.34745	0	0.34745	2.47889e-18	4
CXCL8	chr4:77087023	+	3UTR	0.146955	0	0.146955	2.52661e-18	8
TMBIM1	chr2:218760506	-	3UTR	0.213804	0.000333215	0.213471	2.6511e-18	5
CAPZA2	chr7:118233186	+	3UTR	0.149765	0	0.149765	2.65142e-18	4
TMEM123	chr11:102398995	-	3UTR	0.293773	0	0.293773	2.83101e-18	17
PFN2	chr3:152733683	-	exon	0.34634	0	0.34634	2.846e-18	2
MOB1A	chr2:74161317	-	3UTR	0.53773	0	0.53773	2.91195e-18	23
SNAP23	chr15:40338112	+	3UTR	0.348377	0	0.348377	2.96499e-18	14
PPP1R11	chr6:29934144	+	3UTR	0.334791	0	0.334791	3.08831e-18	4
TSPAN3	chr15:74906836	-	3UTR	0.272359	0	0.272359	3.12614e-18	3
UBE2L6	chr11:57502097	-	3UTR	0.141454	0	0.141454	3.20368e-18	6
RHAG	chr6:49447669	-	3UTR	0.738368	0	0.738368	3.24636e-18	4
COPS8	chr2:237588999	+	3UTR	0.473253	0	0.473253	3.27049e-18	15
TMEM230	chr20:5139603	-	3UTR	0.130804	0	0.130804	3.31024e-18	7
SH3BGRL	chrX:79732158	+	3UTR	0.570175	0	0.570175	3.3719e-18	14
RAB10	chr2:26171711	+	3UTR	0.59719	0.00163281	0.595558	3.39498e-18	14
PPP1CB	chr2:28844103	+	3UTR	0.455809	0	0.455809	3.45464e-18	27
MSN	chrX:64166654	+	3UTR	0.293743	0	0.293743	3.47086e-18	18
RAC1	chr7:6522678	+	3UTR	0.445316	0	0.445316	3.49106e-18	8
HNRNPF	chr10:44265433	-	3UTR	0.109218	0	0.109218	3.49727e-18	4
THBS1	chr15:37401721	+	3UTR	0.316542	0	0.316542	3.61529e-18	8
CALU	chr7:130081820	+	3UTR	0.220936	0.0015856	0.219351	3.71488e-18	16
TCEA1	chr8:54344455	-	3UTR	0.342414	0	0.342414	3.79594e-18	20
RNPS1	chr16:2275694	-	3UTR	0.127621	0.000895006	0.126726	3.80788e-18	2
PTP4A2	chr1:31777375	-	3UTR	0.143561	0	0.143561	4.03815e-18	9
CDC42SE2	chr5:131911893	+	3UTR	0.55909	0.00159399	0.557496	4.12249e-18	6
ATP6AP2	chrX:40007666	+	3UTR	0.164559	0.000452399	0.164107	4.13578e-18	4
MPP1	chrX:153015447	-	3UTR	0.127572	0.000351107	0.127221	4.20338e-18	4
ARL6IP1	chr16:18729057	-	3UTR	0.111638	0	0.111638	4.32511e-18	26
DCTPP1	chr16:30809978	-	3UTR	0.313293	0	0.313293	4.52353e-18	2
STOM	chr9:133535895	-	3UTR	0.643127	0	0.643127	4.59516e-18	13
TMEM123	chr11:102398998	-	3UTR	0.280634	0	0.280634	4.59516e-18	17
ESYT1	chr12:56111877	+	3UTR	0.23285	0.000638396	0.232212	4.7427e-18	7
XBP1	chr22:29256188	-	3UTR	0.10316	0	0.10316	4.7444e-18	2
TLE5	chr19:3026980	-	3UTR	0.276678	0	0.276678	4.9201e-18	1
SCOC	chr4:143701055	+	3UTR	0.585567	0	0.585567	5.0788e-18	7
SRSF1	chr17:58878015	-	3UTR	0.182268	0.000521134	0.181747	5.17558e-18	8
CALU	chr7:130082013	+	3UTR	0.251226	0.000706874	0.250519	5.3989e-18	16
SNAP23	chr15:40337960	+	3UTR	0.358031	0	0.358031	5.40405e-18	14
BEX4	chrX:101663930	+	3UTR	0.13988	0.000344012	0.139536	5.41253e-18	1
ATP6V1E1	chr22:18260164	-	3UTR	0.172676	0	0.172676	5.43109e-18	2
SET	chr9:140899696	+	3UTR	0.141213	0.000313092	0.1409	5.56656e-18	10
DNAJC8	chr1:28042512	-	3UTR	0.221796	0	0.221796	5.95997e-18	4
RAB7A	chr3:131558920	+	3UTR	0.1977	0	0.1977	6.02926e-18	6
PLEKHB2	chr2:131580711	+	CDS	0.512814	0	0.512814	6.0851e-18	22
PAICS	chr4:59947575	+	3UTR	0.321084	0	0.321084	6.38948e-18	3
LYPLA1	chr8:54424272	-	3UTR	0.254075	0	0.254075	6.49946e-18	4
COPZ1	chr12:54317518	+	3UTR	0.335302	0	0.335302	6.7183e-18	10
DCK	chr4:74372079	+	3UTR	0.397176	0	0.397176	7.01158e-18	14
LAPTM4B	chr8:98977326	+	3UTR	0.190967	0	0.190967	7.25142e-18	6
GPN3	chr12:110430617	-	3UTR	0.32654	0.00069433	0.325845	7.2897e-18	2
EIF4E	chr4:102195122	-	3UTR	0.41636	0	0.41636	7.60435e-18	11
TVP23B	chr17:18751909	+	3UTR	0.628481	0	0.628481	7.87357e-18	9
MRPL50	chr9:113562343	-	3UTR	0.106512	0.000680977	0.105831	8.03776e-18	7
ARL2BP	chr16:63049205	+	3UTR	0.552375	0	0.552375	8.07593e-18	22
STOM	chr9:133536321	-	3UTR	0.21076	0.000563182	0.210197	8.07818e-18	13
PSME3	chr17:43699093	+	3UTR	0.407152	0	0.407152	8.55942e-18	6
ANXA7	chr10:74247425	-	3UTR	0.320922	0	0.320922	8.57157e-18	3
LPXN	chr11:58476897	-	3UTR	0.131185	0	0.131185	8.88709e-18	3
SET	chr9:140899694	+	3UTR	0.205869	0	0.205869	8.88709e-18	10
CIRBP	chr19:1241400	+	3UTR	0.327888	0	0.327888	9.28681e-18	4
CHP1	chr15:39087573	+	3UTR	0.580704	0	0.580704	9.46228e-18	2
MAGT1	chrX:76264555	-	3UTR	0.688113	0.00175446	0.686359	9.76947e-18	17
MMP2	chr16:61304162	+	3UTR	0.529611	0	0.529611	9.98724e-18	2
CDC42	chr1:21915867	+	3UTR	0.449967	0	0.449967	1.02356e-17	6
PAICS	chr4:59947728	+	3UTR	0.374214	0	0.374214	1.04098e-17	3
MOB1A	chr2:74164753	-	3UTR	0.238014	0	0.238014	1.12583e-17	23
DCK	chr4:74373147	+	3UTR	0.601892	0	0.601892	1.14955e-17	14
GNAI2	chr3:50288437	+	3UTR	0.165532	0	0.165532	1.16943e-17	1
LCP1	chr13:45348829	-	3UTR	0.154337	0	0.154337	1.16981e-17	4
MPP1	chrX:153015448	-	3UTR	0.180063	0	0.180063	1.19975e-17	4
FLOT2	chr17:29822900	-	3UTR	0.532632	0	0.532632	1.23661e-17	3
CYB5B	chr16:75265635	+	3UTR	0.101062	0.000303748	0.100758	1.27303e-17	4
RRM2	chr2:10158277	+	3UTR	0.126113	0	0.126113	1.27303e-17	14
TMEM167A	chr5:83542618	-	3UTR	0.152991	0	0.152991	1.28501e-17	19
SLBP	chr4:1691421	-	3UTR	0.128046	0	0.128046	1.30431e-17	3
CREG1	chr1:166892804	-	3UTR	0.226663	0	0.226663	1.35281e-17	1
MOB1A	chr2:74164538	-	3UTR	0.538052	0	0.538052	1.35281e-17	23
CNPPD1	chr2:219660531	-	3UTR	0.583987	0.00171291	0.582274	1.37303e-17	2
PLEKHB2	chr2:131581332	+	3UTR	0.321801	0	0.321801	1.37579e-17	22
MSN	chrX:64166428	+	3UTR	0.266251	0.000633135	0.265618	1.397e-17	18
SDHC	chr1:160500094	+	3UTR	0.170662	0	0.170662	1.41342e-17	5
ACP1	chr2:278123	+	3UTR	0.136427	0.000371277	0.136056	1.4232e-17	1
DDX17	chr22:38948138	-	3UTR	0.417438	0	0.417438	1.42999e-17	4
CYB5R3	chr22:43099996	-	3UTR	0.145899	0	0.145899	1.46959e-17	1
RAB1A	chr2:65097684	-	3UTR	0.138441	0.00101581	0.137425	1.54742e-17	14
MYCBP	chr1:38731102	-	3UTR	0.2728	0.000790327	0.27201	1.55624e-17	16
SMARCD2	chr17:64703102	-	3UTR	0.589391	0	0.589391	1.55835e-17	2
DAP	chr5:10618720	-	3UTR	0.206258	0.000562069	0.205696	1.57125e-17	4
PPP1CB	chr2:28844972	+	3UTR	0.546724	0.00163358	0.54509	1.62774e-17	27
AZIN1	chr8:103956622	-	3UTR	0.571337	0	0.571337	1.68581e-17	17
RTN3	chr11:63747863	+	3UTR	0.429729	0	0.429729	1.68931e-17	3
GLO1	chr6:38501243	-	3UTR	0.14743	0	0.14743	1.71e-17	5
NXT1	chr20:23414052	+	3UTR	0.196505	0	0.196505	1.73973e-17	3
ZNF652	chr17:50202635	-	intron	0.127302	0.000359427	0.126943	1.75685e-17	2
DCAF7	chr17:64464586	+	3UTR	0.400241	0.000943443	0.399298	1.78257e-17	8
EIF4E	chr4:102195565	-	3UTR	0.426967	0	0.426967	1.80313e-17	11
MALRD1	chr10:19740175	-	3UTR	0.106201	0	0.106201	1.83353e-17	1
AMD1	chr6:112072393	+	CDS	0.322009	0	0.322009	2.04344e-17	7
ARL2BP	chr16:63049263	+	3UTR	0.567283	0	0.567283	2.04836e-17	22
VTA1	chr6:143411470	+	3UTR	0.562575	0	0.562575	2.10223e-17	6
ACTR3	chr2:114382138	+	3UTR	0.155658	0	0.155658	2.11355e-17	7
ATP6AP2	chrX:40007808	+	3UTR	0.150636	0.000444184	0.150192	2.1351e-17	4
DAP	chr5:10617714	-	3UTR	0.205091	0	0.205091	2.21334e-17	4
STOM	chr9:133535768	-	3UTR	0.540963	0	0.540963	2.2197e-17	13
TIMP3	chr22:33324466	+	3UTR	0.147731	0	0.147731	2.2391e-17	10
TMEM123	chr11:102398797	-	3UTR	0.258097	0	0.258097	2.25699e-17	17
SERPINB1	chr6:2699039	-	3UTR	0.580217	0	0.580217	2.53268e-17	12
DAZAP2	chr12:51206562	+	3UTR	0.183734	0	0.183734	2.54687e-17	5
NCOA4	chr10:46886719	-	3UTR	0.128152	0.00107599	0.127076	2.59883e-17	9
PGK1	chrX:76561399	+	3UTR	0.49436	0	0.49436	2.60878e-17	10
MAP3K13	chr3:188107229	+	CDS	0.33996	0.00105278	0.338907	2.69383e-17	4
SLC44A1	chr9:117564142	+	3UTR	0.430287	0	0.430287	2.69383e-17	14
PSAP	chr10:72688013	-	3UTR	0.115692	0	0.115692	2.77007e-17	1
EIF4EBP2	chr10:71292186	+	3UTR	0.632506	0	0.632506	2.78229e-17	29
TMPO	chr12:98523258	+	3UTR	0.462543	0	0.462543	2.81354e-17	26
ARL6IP1	chr16:18729553	-	3UTR	0.136046	0	0.136046	2.81354e-17	26
SERPINB1	chr6:2699025	-	3UTR	0.611615	0	0.611615	2.81354e-17	12
TCEA1	chr8:54344979	-	3UTR	0.526626	0	0.526626	2.81354e-17	20
TMEM69	chr1:45566156	+	CDS	0.111881	0.000604783	0.111277	2.81354e-17	5
SDCBP	chr8:59003793	+	3UTR	0.180288	0	0.180288	2.95961e-17	9
ELOVL5	chr6:53107554	-	3UTR	0.206998	0.000447109	0.206551	2.97778e-17	11
MBNL1	chr3:155232806	+	3UTR	0.662996	0	0.662996	3.07688e-17	28
PPT1	chr1:39943040	-	3UTR	0.191034	0	0.191034	3.09371e-17	4
SUMO3	chr21:43166167	-	3UTR	0.361018	0	0.361018	3.10873e-17	2
VBP1	chrX:153475451	+	3UTR	0.198588	0	0.198588	3.12424e-17	4
PLEKHB2	chr2:131581116	+	3UTR	0.30003	0	0.30003	3.19194e-17	22
SUB1	chr5:32715478	+	3UTR	0.301582	0.00229317	0.299289	3.2657e-17	8
PRKAR1A	chr17:69408089	+	3UTR	0.457462	0	0.457462	3.40355e-17	14
DHFRP1	chr18:26365582	-	exon	0.232218	0	0.232218	3.42154e-17	1
CEP20	chr16:15871863	-	3UTR	0.595539	0	0.595539	3.43633e-17	4
VDAC1	chr5:134495651	-	3UTR	0.314823	0	0.314823	3.43899e-17	3
MOB3A	chr19:2044928	-	3UTR	0.228446	0.00498685	0.223459	3.75249e-17	2
SNRPD1	chr18:21814387	+	3UTR	0.395253	0	0.395253	3.789e-17	6
OCIAD1	chr4:48827446	+	3UTR	0.187368	0	0.187368	3.8769e-17	1
TM9SF3	chr10:97402664	-	3UTR	0.476902	0	0.476902	3.90114e-17	16
PPP1CB	chr2:28844271	+	3UTR	0.153974	0.00106078	0.152914	3.91746e-17	27
RDH11	chr14:61885128	-	3UTR	0.364398	0	0.364398	3.91746e-17	1
PGRMC1	chrX:117621304	+	3UTR	0.46584	0	0.46584	3.91746e-17	3
HHEX	chr10:93575062	+	3UTR	0.159894	0.000479945	0.159414	3.93928e-17	2
CELF2	chr10:11345560	+	3UTR	0.655544	0.00150595	0.654038	3.94544e-17	62
SPG21	chr15:62772593	-	3UTR	0.391654	0	0.391654	4.04413e-17	1
BOLA3	chr2:74144015	-	CDS	0.275518	0	0.275518	4.05029e-17	1
MSN	chrX:64168191	+	3UTR	0.151838	0	0.151838	4.46996e-17	18
TGOLN2	chr2:85320356	-	3UTR	0.292427	0.00397349	0.288453	4.49755e-17	5
EIF4E	chr4:102195276	-	3UTR	0.289082	0	0.289082	4.54762e-17	11
CBFB	chr16:72894012	+	3UTR	0.259256	0.00174312	0.257513	4.62865e-17	9
TMED3	chr15:77185754	+	3UTR	0.146952	0	0.146952	4.94304e-17	2
ATP5MG	chr11:118425686	+	3UTR	0.399939	0	0.399939	5.08182e-17	2
MORF4L1	chr15:76760883	+	3UTR	0.107611	0	0.107611	5.08432e-17	4
STMP1	chr7:136982325	+	3UTR	0.120974	0.000970292	0.120004	5.1821e-17	24
SUMO3	chr21:43166403	-	3UTR	0.260821	0	0.260821	5.22055e-17	2
PRKAR1A	chr17:69409325	+	3UTR	0.166541	0.00126806	0.165273	5.24599e-17	14
EFHD2	chr1:14874806	+	3UTR	0.268389	0.000808566	0.267581	5.39129e-17	4
CBX3	chr7:26348017	+	3UTR	0.117404	0.000335041	0.117069	5.476e-17	4
MRPL42	chr12:93482522	+	3UTR	0.295036	0	0.295036	5.50511e-17	10
AK2	chr1:32869095	-	3UTR	0.237541	0.000745651	0.236795	5.64944e-17	4
QDPR	chr4:17468622	-	3UTR	0.334932	0.000931724	0.334	5.81839e-17	4
PTDSS1	chr8:97459922	+	3UTR	0.223736	0	0.223736	5.82564e-17	2
ARL6IP5	chr3:69142069	+	3UTR	0.211508	0	0.211508	5.88774e-17	8
EPDR1	chr7:38092335	+	3UTR	0.529487	0	0.529487	5.99959e-17	6
THBS1	chr15:37401658	+	3UTR	0.28191	0	0.28191	6.43799e-17	8
CDC42	chr1:21915906	+	3UTR	0.40491	0	0.40491	6.48101e-17	6
CHCHD2	chr7:56261428	-	3UTR	0.123819	0	0.123819	6.51327e-17	1
PTPRC	chr1:198016676	+	3UTR	0.645782	0	0.645782	6.66536e-17	6
CCNI	chr4:80388282	-	3UTR	0.153482	0	0.153482	6.70154e-17	7
MINPP1	chr10:88436716	+	3UTR	0.282794	0	0.282794	6.80491e-17	3
RAB10	chr2:26171763	+	3UTR	0.501157	0.00141659	0.49974	7.29741e-17	14
TRAM1	chr8:71004314	-	3UTR	0.393845	0	0.393845	7.41662e-17	5
RAB10	chr2:26171783	+	3UTR	0.722779	0	0.722779	7.42579e-17	14
SRSF10	chr1:23808256	-	3UTR	0.151551	0.00257857	0.148972	7.69846e-17	20
MRPL9	chr1:150883356	-	3UTR	0.205755	0	0.205755	7.89689e-17	1
S100B	chr21:44985331	-	3UTR	0.145776	0	0.145776	8.18107e-17	3
YWHAB	chr20:46643927	+	3UTR	0.369389	0	0.369389	8.26468e-17	2
PPT1	chr1:39943039	-	3UTR	0.181543	0	0.181543	8.71554e-17	4
CDK2AP1	chr12:123257657	-	3UTR	0.116453	0	0.116453	8.86986e-17	6
CLDND1	chr3:101219448	-	3UTR	0.109015	0.000300252	0.108715	8.91405e-17	1
RTN4	chr2:54969903	-	3UTR	0.320688	0	0.320688	9.00072e-17	6
SRSF7	chr2:38752992	-	3UTR	0.454049	0.00367695	0.450372	9.60164e-17	8
UBE2E3	chr2:181553157	+	3UTR	0.298342	0	0.298342	9.72557e-17	8
ITM2C	chr2:231361686	+	CDS	0.120746	0.000367681	0.120378	9.87497e-17	3
SLC40A1	chr2:190050257	-	3UTR	0.164598	0.00129065	0.163308	9.93949e-17	12
SDCBP	chr8:59003667	+	3UTR	0.124666	0	0.124666	1.0094e-16	9
TMX1	chr14:45462159	+	3UTR	0.134795	0.000798218	0.133997	1.02068e-16	6
BTBD1	chr15:80882275	-	3UTR	0.416256	0.0100257	0.40623	1.02762e-16	7
YWHAZ	chr8:102044508	-	3UTR	0.20913	0	0.20913	1.07417e-16	9
ARL6IP5	chr3:69142488	+	3UTR	0.281998	0	0.281998	1.08455e-16	8
CALU	chr7:130081819	+	3UTR	0.339424	0	0.339424	1.12956e-16	16
TIMP3	chr22:33324726	+	3UTR	0.141503	0	0.141503	1.19305e-16	10
GHITM	chr10:85031014	+	3UTR	0.162167	0	0.162167	1.19319e-16	3
PTTG1IP	chr21:43211006	-	3UTR	0.241158	0	0.241158	1.22553e-16	3
SFXN1	chr5:176072252	+	3UTR	0.319993	0.00102502	0.318968	1.22728e-16	13
LAPTM4A	chr2:20066327	-	3UTR	0.120235	0	0.120235	1.32224e-16	4
ARL2BP	chr16:63049261	+	3UTR	0.489836	0	0.489836	1.34663e-16	22
CLINT1	chr5:158308642	-	3UTR	0.352092	0.00317278	0.348919	1.35426e-16	3
CISD2	chr4:106201814	+	3UTR	0.478083	0	0.478083	1.35832e-16	1
ARPP19	chr15:50360020	-	3UTR	0.255282	0	0.255282	1.37253e-16	57
CMPK1	chr1:47255700	+	3UTR	0.293391	0	0.293391	1.4098e-16	11
GLRX	chr5:96315332	-	3UTR	0.143935	0.000402298	0.143533	1.41768e-16	1
CCDC115	chr2:130772549	-	3UTR	0.148249	0.00117224	0.147077	1.47211e-16	1
ARL2BP	chr16:63049316	+	3UTR	0.367834	0.00103326	0.366801	1.53025e-16	22
RSL24D1	chr15:52984557	-	3UTR	0.392724	0.00139503	0.391329	1.56997e-16	6
SH3BGRL	chrX:79731545	+	3UTR	0.126189	0	0.126189	1.57586e-16	14
UBE2N	chr12:93390069	-	3UTR	0.527597	0	0.527597	1.5833e-16	5
PLEKHB2	chr2:131581291	+	3UTR	0.257402	0	0.257402	1.60496e-16	22
HHEX	chr10:93574488	+	3UTR	0.157482	0	0.157482	1.62131e-16	2
RNF187	chr1:227683330	+	3UTR	0.34422	0.00110892	0.343111	1.62131e-16	5
PABPC1	chr8:101829238	-	3UTR	0.123715	0	0.123715	1.6988e-16	1
COPS8	chr2:237589356	+	3UTR	0.246438	0.000554437	0.245883	1.73395e-16	15
DKC1	chrX:153013738	+	3UTR	0.304479	0	0.304479	1.74203e-16	3
SCOC	chr4:143701681	+	3UTR	0.41852	0	0.41852	1.82615e-16	7
CELF2	chr10:11342993	+	3UTR	0.164293	0.000996602	0.163297	1.86022e-16	62
MYH9	chr22:36741931	-	3UTR	0.204819	0	0.204819	2.00589e-16	2
ASAH1	chr8:18334648	-	CDS	0.475723	0	0.475723	2.08099e-16	4
CD59	chr11:33846475	-	3UTR	0.278634	0.000907777	0.277727	2.08547e-16	14
PTMS	chr12:6780074	+	3UTR	0.224546	0	0.224546	2.2056e-16	1
UBE2E3	chr2:181553152	+	3UTR	0.132102	0.00161959	0.130482	2.20674e-16	8
PTP4A2	chr1:31777371	-	3UTR	0.106714	0	0.106714	2.23903e-16	9
LLPH	chr12:66102998	-	3UTR	0.126439	0.00229512	0.124144	2.23903e-16	3
PARP1	chr1:225549313	-	3UTR	0.199688	0.00355772	0.19613	2.28408e-16	3
CBX3	chr7:26348020	+	3UTR	0.153628	0	0.153628	2.39578e-16	4
POLE3	chr9:125606868	-	3UTR	0.136761	0	0.136761	2.45047e-16	6
PSME3	chr17:43698782	+	3UTR	0.352119	0	0.352119	2.48683e-16	6
UBE2D3	chr4:106110605	-	3UTR	0.10277	0.000264637	0.102505	2.5633e-16	6
GNG5	chr1:84338911	-	3UTR	0.101699	0	0.101699	2.77251e-16	5
CD164	chr6:110545856	-	3UTR	0.11738	0	0.11738	2.8835e-16	17
ANAPC16	chr10:73104610	+	3UTR	0.182257	0	0.182257	2.88863e-16	5
TCEA1	chr8:54344466	-	3UTR	0.233759	0	0.233759	2.92781e-16	20
MBNL1	chr3:155233491	+	3UTR	0.443082	0	0.443082	2.95622e-16	28
EIF4E	chr4:102195088	-	3UTR	0.324662	0	0.324662	2.98335e-16	11
RCN2	chr15:74808717	+	3UTR	0.509133	0	0.509133	3.21754e-16	8
PLEKHB2	chr2:131581015	+	3UTR	0.150641	0.0010782	0.149563	3.34864e-16	22
MTPN	chr7:137234245	-	3UTR	0.33262	0.000831454	0.331789	3.38004e-16	16
DCK	chr4:74372017	+	3UTR	0.299805	0	0.299805	3.39622e-16	14
BUB3	chr10:124040159	+	3UTR	0.138737	0.000377264	0.13836	3.60347e-16	2
DEK	chr6:18097462	-	3UTR	0.398793	0	0.398793	3.60347e-16	5
TIMP3	chr22:33324848	+	3UTR	0.151781	0	0.151781	3.6133e-16	10
ATP6V1B2	chr8:20486226	+	3UTR	0.196354	0.000586717	0.195767	3.67404e-16	5
ATPAF1	chr1:46512834	-	3UTR	0.467648	0	0.467648	3.67555e-16	8
GNAI1	chr7:81468901	+	3UTR	0.533819	0	0.533819	3.72228e-16	9
PPP1R11	chr6:29933969	+	3UTR	0.137875	0.00107999	0.136795	3.76054e-16	4
CAPZA2	chr7:118233443	+	3UTR	0.105736	0	0.105736	3.76494e-16	4
CALU	chr7:130081655	+	3UTR	0.234649	0.000882267	0.233767	3.80186e-16	16
S100B	chr21:44985334	-	3UTR	0.127792	0	0.127792	3.80601e-16	3
DHX15	chr4:24509375	-	3UTR	0.333006	0	0.333006	3.93974e-16	1
STMP1	chr7:136982334	+	3UTR	0.132908	0.000975042	0.131933	4.19704e-16	24
PDE6G	chr17:82567580	-	3UTR	0.793668	0	0.793668	4.24598e-16	2
TMEM69	chr1:45566609	+	3UTR	0.427742	0	0.427742	4.40248e-16	5
ESYT1	chr12:56112042	+	3UTR	0.318884	0	0.318884	4.54116e-16	7
TIMM17A	chr1:201227818	+	3UTR	0.130406	0	0.130406	4.55841e-16	1
PAPOLA	chr14:90798377	+	3UTR	0.526962	0	0.526962	4.56553e-16	7
SF1	chr11:64758504	-	3UTR	0.331754	0	0.331754	4.79188e-16	1
CDC42	chr1:21916613	+	3UTR	0.694098	0	0.694098	4.85847e-16	6
WIPF1	chr2:175048426	-	3UTR	0.612887	0.0146755	0.598212	4.96127e-16	6
PCNP	chr3:104306739	+	3UTR	0.163218	0.00154829	0.16167	5.05117e-16	10
ENSA	chr1:149749293	-	3UTR	0.811993	0.00273193	0.809261	5.10045e-16	10
POP5	chr12:120568473	-	CDS	0.122098	0.000374919	0.121723	5.26695e-16	2
SNAP23	chr15:40337643	+	3UTR	0.347677	0	0.347677	5.32952e-16	14
SMNDC1	chr10:111177280	-	3UTR	0.414483	0.00692399	0.407559	5.41224e-16	10
DNAJA1	chr9:33055763	+	3UTR	0.180895	0.000660999	0.180234	5.53678e-16	4
STOM	chr9:133535603	-	3UTR	0.356415	0	0.356415	5.53678e-16	13
HPGD	chr4:177830421	-	3UTR	0.292648	0	0.292648	5.58535e-16	5
RSL24D1	chr15:52984965	-	3UTR	0.116416	0	0.116416	5.72656e-16	6
SH3BGRL	chrX:79730993	+	3UTR	0.123141	0	0.123141	5.76231e-16	14
CLNS1A	chr11:77549398	-	3UTR	0.171528	0	0.171528	5.76827e-16	2
SNAP23	chr15:40337850	+	3UTR	0.194543	0.000439971	0.194103	5.94608e-16	14
CXCL8	chr4:77087022	+	3UTR	0.10221	0	0.10221	6.03155e-16	8
AGTRAP	chr1:11294667	+	3UTR	0.135918	0.000368868	0.135549	6.11445e-16	1
SEC22B	chr1:120170114	-	3UTR	0.414697	0.00144337	0.413254	6.11445e-16	13
SDHAF3	chr7:98411057	+	3UTR	0.104368	0.000386749	0.103981	6.12859e-16	1
CD44	chr11:35367928	+	3UTR	0.11725	0.000966721	0.116283	6.14674e-16	5
UBE2L6	chr11:57502030	-	3UTR	0.130182	0	0.130182	6.21931e-16	6
PPA1	chr10:71072047	-	CDS	0.300676	0	0.300676	6.28578e-16	1
RAB10	chr2:26172002	+	3UTR	0.565361	0	0.565361	6.28578e-16	14
TFRC	chr3:198770631	-	3UTR	0.276171	0.00435465	0.271816	6.49227e-16	17
HNRNPK	chr9:96118721	-	3UTR	0.227449	0	0.227449	6.54276e-16	3
HPGD	chr4:177830845	-	3UTR	0.181453	0	0.181453	6.96189e-16	5
LBR	chr1:224590327	-	3UTR	0.356657	0	0.356657	7.03381e-16	5
CMPK1	chr1:47255615	+	3UTR	0.261962	0	0.261962	7.52092e-16	11
MTHFD2	chr2:74223603	+	3UTR	0.253702	0	0.253702	7.62853e-16	14
RAB32	chr6:147747999	+	3UTR	0.142309	0	0.142309	7.7924e-16	1
SNX17	chr2:27419402	+	3UTR	0.323671	0	0.323671	7.79831e-16	2
UBE2L6	chr11:57501909	-	3UTR	0.438192	0	0.438192	7.90911e-16	6
SNAP23	chr15:40337965	+	3UTR	0.251345	0	0.251345	7.95343e-16	14
NDFIP2	chr13:78781295	+	3UTR	0.820162	0.00332317	0.816839	8.10215e-16	17
CNBP	chr3:131914483	-	3UTR	0.415151	0	0.415151	8.32359e-16	3
ATP6V1D	chr14:61545647	-	3UTR	0.378138	0	0.378138	8.81436e-16	1
OSTF1	chr9:87303369	+	3UTR	0.299559	0	0.299559	8.81436e-16	1
CHRAC1	chr8:141636107	+	3UTR	0.308091	0	0.308091	8.91343e-16	10
CPOX	chr3:101284328	-	3UTR	0.250171	0.00208876	0.248082	9.17454e-16	5
SDCBP	chr8:59003809	+	3UTR	0.15416	0	0.15416	9.19222e-16	9
LYPLA1	chr8:54424187	-	3UTR	0.127014	0.000434126	0.126579	9.24937e-16	4
SLC40A1	chr2:190050445	-	3UTR	0.141751	0.0020907	0.13966	9.26579e-16	12
PYURF	chr4:91852732	-	3UTR	0.274596	0	0.274596	9.40675e-16	1
ANXA5	chr4:124972413	-	3UTR	0.149263	0	0.149263	9.42942e-16	2
NUCKS1	chr1:204978154	-	3UTR	0.43853	0	0.43853	9.47793e-16	20
PTP4A2	chr1:31765139	-	3UTR	0.42636	0	0.42636	9.63177e-16	9
ATP6V1B2	chr8:20486364	+	3UTR	0.226171	0	0.226171	9.63838e-16	5
EIF4G2	chr11:10882501	-	3UTR	0.128012	0	0.128012	1.02289e-15	7
ZFP36L2	chr2:43228635	-	3UTR	0.25649	0.000895477	0.255594	1.03761e-15	1
EIF4E	chr4:102195566	-	3UTR	0.335524	0	0.335524	1.03913e-15	11
TMEM123	chr11:102399233	-	3UTR	0.186613	0	0.186613	1.04897e-15	17
TCEA1	chr8:54344666	-	3UTR	0.287871	0	0.287871	1.05601e-15	20
PPP1CB	chr2:28844396	+	3UTR	0.23896	0	0.23896	1.06841e-15	27
SRPRA	chr11:126293022	-	3UTR	0.477606	0	0.477606	1.10215e-15	5
SLC50A1	chr1:154277750	+	3UTR	0.110032	0	0.110032	1.1423e-15	2
UBE2A	chrX:117961293	+	3UTR	0.117086	0.000360238	0.116725	1.1423e-15	3
DCK	chr4:74372314	+	3UTR	0.240758	0	0.240758	1.20797e-15	14
SELENOF	chr1:86703391	-	3UTR	0.406495	0	0.406495	1.24156e-15	3
TCEA1	chr8:54344880	-	3UTR	0.189673	0.000758812	0.188914	1.26153e-15	20
PCNP	chr3:104306467	+	3UTR	0.228296	0	0.228296	1.27637e-15	10
DANT2	chrX:114127129	-	exon	0.200168	0	0.200168	1.33796e-15	1
SLC25A1	chr22:19552040	-	3UTR	0.127443	0	0.127443	1.33886e-15	1
STAT3	chr17:43171817	-	3UTR	0.412536	0	0.412536	1.35615e-15	5
PPP6C	chr9:137347910	-	3UTR	0.151475	0.000584147	0.150891	1.37784e-15	9
MRPL50	chr9:113562132	-	3UTR	0.244029	0	0.244029	1.39007e-15	7
MRPS28	chr8:80350297	-	3UTR	0.151401	0	0.151401	1.41163e-15	4
CTBP1-AS	chr4:1211091	-	3UTR	0.271261	0.00204296	0.269218	1.41163e-15	6
CDCA7	chr2:173854194	+	3UTR	0.430487	0	0.430487	1.42199e-15	10
PCMT1	chr6:151010143	+	3UTR	0.146705	0	0.146705	1.43665e-15	4
RGS19	chr20:65893838	-	3UTR	0.103643	0.000384577	0.103258	1.44635e-15	1
SRSF10	chr1:23808613	-	CDS	0.222907	0	0.222907	1.46532e-15	20
SFXN1	chr5:176071635	+	3UTR	0.277176	0	0.277176	1.48885e-15	13
APH1A	chr1:149390642	-	3UTR	0.352915	0	0.352915	1.51877e-15	2
SNRPD1	chr18:21814574	+	3UTR	0.306415	0	0.306415	1.56646e-15	6
EGLN3	chr14:28633434	-	3UTR	0.110699	0.000336966	0.110362	1.60081e-15	5
UBE2G1	chr17:4161338	-	3UTR	0.275893	0.00112863	0.274764	1.6517e-15	6
EIF2AK1	chr7:6141962	-	3UTR	0.244289	0	0.244289	1.67295e-15	3
ARL2BP	chr16:63048827	+	3UTR	0.341315	0	0.341315	1.70628e-15	22
CYP1B1	chr2:38074710	-	3UTR	0.234838	0	0.234838	1.71482e-15	9
DDX21	chr10:69854237	+	3UTR	0.219668	0.00063876	0.219029	1.74269e-15	13
COPS8	chr2:237588860	+	3UTR	0.351207	0	0.351207	1.79051e-15	15
ANAPC16	chr10:73104552	+	3UTR	0.133832	0	0.133832	1.7943e-15	5
LYRM1	chr16:20855070	+	3UTR	0.44861	0	0.44861	1.82784e-15	5
MBNL1	chr3:155232805	+	3UTR	0.512207	0	0.512207	1.85555e-15	28
ANAPC16	chr10:73104319	+	3UTR	0.111785	0	0.111785	1.9171e-15	5
SEPTIN7	chr7:36045469	+	3UTR	0.191006	0	0.191006	1.92322e-15	4
NEK6	chr9:136549157	+	3UTR	0.298274	0.00137291	0.296901	1.95632e-15	2
CYP1B1	chr2:38076956	-	3UTR	0.207648	0.000743263	0.206905	2.04587e-15	9
TFDP1	chr13:112900252	+	3UTR	0.215458	0	0.215458	2.04587e-15	5
ARF4	chr3:57611951	-	3UTR	0.114828	0	0.114828	2.07448e-15	2
HNRNPR	chr1:23143233	-	3UTR	0.168293	0	0.168293	2.08907e-15	2
SLC44A1	chr9:117564903	+	3UTR	0.442176	0	0.442176	2.08907e-15	14
SINHCAF	chr12:31158472	-	3UTR	0.392014	0	0.392014	2.10463e-15	6
CYP1B1	chr2:38074674	-	3UTR	0.27563	0	0.27563	2.26569e-15	9
ARPP19	chr15:50359614	-	3UTR	0.425546	0	0.425546	2.28959e-15	57
CALU	chr7:130082468	+	3UTR	0.317456	0	0.317456	2.39291e-15	16
TSC22D1	chr13:43653625	-	3UTR	0.132362	0	0.132362	2.50474e-15	1
ARPP19	chr15:50360031	-	3UTR	0.202064	0	0.202064	2.50909e-15	57
RALB	chr2:120729009	+	3UTR	0.348553	0	0.348553	2.56119e-15	6
TMED10	chr14:69341325	-	3UTR	0.561663	0	0.561663	2.6093e-15	9
RUNX3	chr1:24735688	-	3UTR	0.210576	0.00163612	0.20894	2.62392e-15	2
NARS1	chr18:57801470	-	3UTR	0.292973	0	0.292973	2.6626e-15	4
SURF4	chr9:145577109	-	3UTR	0.106498	0	0.106498	2.69275e-15	4
TPGS2	chr18:36989866	-	3UTR	0.242522	0	0.242522	2.71104e-15	3
COPS8	chr2:237588966	+	3UTR	0.303712	0	0.303712	2.73657e-15	15
INPP5D	chr2:233695056	+	3UTR	0.501981	0.00234944	0.499631	2.74426e-15	1
CHRAC1	chr8:141636076	+	3UTR	0.116756	0.00304396	0.113712	2.7469e-15	10
CYB561D2	chr3:50383524	+	3UTR	0.238275	0	0.238275	2.7954e-15	1
LSM5	chr7:32626129	-	3UTR	0.297863	0	0.297863	2.8097e-15	7
MRPL42	chr12:93482429	+	3UTR	0.243741	0	0.243741	2.8097e-15	10
MYCBP	chr1:38731132	-	3UTR	0.276446	0	0.276446	2.91433e-15	16
SSR1	chr6:7158425	-	3UTR	0.232131	0	0.232131	2.95035e-15	17
ARPP19	chr15:50359839	-	3UTR	0.157197	0.000473908	0.156724	3.00426e-15	57
HNRNPF	chr10:44265115	-	3UTR	0.145922	0	0.145922	3.01476e-15	4
CYTL1	chr4:4984550	-	3UTR	0.104278	0	0.104278	3.08357e-15	3
EEF1E1	chr6:7948408	-	3UTR	0.239287	0	0.239287	3.1256e-15	2
BAIAP2L1	chr7:99616625	-	exon	0.178334	0	0.178334	3.16972e-15	1
CNIH1	chr14:48632293	-	3UTR	0.185165	0	0.185165	3.2199e-15	1
MAP1LC3B	chr16:93474783	+	3UTR	0.313496	0	0.313496	3.23102e-15	5
SET	chr9:140899511	+	3UTR	0.209448	0	0.209448	3.27843e-15	10
SERP1	chr3:153294108	-	3UTR	0.194754	0.00079643	0.193957	3.34716e-15	6
SCD	chr10:101246722	+	3UTR	0.658052	0	0.658052	3.39354e-15	25
NIPSNAP1	chr22:30018709	-	3UTR	0.334452	0	0.334452	3.63247e-15	9
CDCA7	chr2:173854195	+	3UTR	0.396733	0	0.396733	3.81164e-15	10
CELF2	chr10:11342720	+	3UTR	0.264454	0	0.264454	3.84601e-15	62
PTTG1IP	chr21:43211124	-	3UTR	0.202832	0	0.202832	3.84679e-15	3
LYSMD2	chr15:49530844	-	3UTR	0.458978	0	0.458978	4.0456e-15	1
SSR1	chr6:7158433	-	3UTR	0.218503	0	0.218503	4.08207e-15	17
DUSP14	chr17:38499701	+	3UTR	0.272852	0	0.272852	4.13765e-15	4
CA2	chr8:85919796	+	3UTR	0.468241	0	0.468241	4.25217e-15	5
NORAD	chr20:37767009	-	exon	0.300029	0	0.300029	4.25776e-15	7
POLE3	chr9:125607332	-	3UTR	0.126213	0	0.126213	4.28302e-15	6
MARCHF7	chr2:160225057	+	3UTR	0.344451	0.0104563	0.333995	4.39805e-15	1
SDHC	chr1:160500400	+	3UTR	0.105846	0.00044581	0.105401	4.46006e-15	5
IER3IP1	chr18:47346266	-	3UTR	0.122405	0.00131317	0.121092	4.48355e-15	6
PPP1R11	chr6:29934352	+	3UTR	0.272823	0	0.272823	4.49694e-15	4
DLEU2	chr13:49325532	+	3UTR	0.173053	0.00186663	0.171186	4.544e-15	2
SNAP23	chr15:40337641	+	3UTR	0.321105	0	0.321105	4.54669e-15	14
PLP2	chrX:48586732	+	3UTR	0.127039	0	0.127039	4.55545e-15	1
TMEM230	chr20:5139383	-	3UTR	0.267244	0	0.267244	4.6155e-15	7
RTN4	chr2:54969513	-	3UTR	0.263027	0	0.263027	4.90506e-15	6
CD164	chr6:110545204	-	3UTR	0.115183	0	0.115183	4.94582e-15	17
ANAPC13	chr3:137223726	-	3UTR	0.127949	0.000439391	0.12751	4.98659e-15	5
STAP1	chr4:71049787	+	3UTR	0.223419	0.000559205	0.22286	4.99324e-15	1
RRM2	chr2:10158834	+	3UTR	0.508919	0	0.508919	5.01298e-15	14
TXN2	chr22:36927502	-	3UTR	0.171749	0	0.171749	5.06464e-15	1
BTG1	chr12:92121461	-	3UTR	0.583422	0	0.583422	5.17631e-15	3
RALB	chr2:120729254	+	3UTR	0.538282	0	0.538282	5.40117e-15	6
PIM1	chr6:36997838	+	3UTR	0.425892	0	0.425892	5.55641e-15	2
EPDR1	chr7:38091832	+	3UTR	0.438068	0	0.438068	5.6142e-15	6
CTBP1-AS	chr4:1210952	-	3UTR	0.386103	0	0.386103	5.73557e-15	6
EIF4B	chr12:53006328	+	3UTR	0.204175	0	0.204175	5.76902e-15	5
AKR1B1	chr7:135750506	-	3UTR	0.197255	0.000809428	0.196446	5.8256e-15	1
CIRBP	chr19:1241547	+	3UTR	0.187226	0.00190351	0.185322	6.02314e-15	4
HNRNPH1	chr5:180169067	-	3UTR	0.223804	0	0.223804	6.08982e-15	7
SINHCAF	chr12:31158241	-	3UTR	0.327683	0	0.327683	6.22877e-15	6
PRCP	chr11:82761217	-	3UTR	0.656124	0	0.656124	6.3085e-15	3
YIPF6	chrX:66965594	+	3UTR	0.351747	0.00171621	0.35003	6.34256e-15	3
CANX	chr5:180285701	+	3UTR	0.119992	0	0.119992	6.3674e-15	14
AKIRIN1	chr1:38871546	+	3UTR	0.314512	0	0.314512	6.47106e-15	3
CSNK1A1	chr5:150029913	-	3UTR	0.295029	0.00263295	0.292396	6.47451e-15	11
MOB1A	chr2:74164830	-	3UTR	0.118956	0	0.118956	6.6546e-15	23
WDR77	chr1:111455743	-	3UTR	0.330322	0	0.330322	6.71691e-15	4
SLC40A1	chr2:190050576	-	3UTR	0.277195	0	0.277195	6.87117e-15	12
ACTR2	chr2:65279966	+	3UTR	0.239356	0	0.239356	6.88791e-15	4
DHRS7	chr14:54355728	-	CDS	0.143659	0.00609092	0.137568	7.0103e-15	1
MSN	chrX:64166662	+	3UTR	0.176569	0	0.176569	7.02455e-15	18
CALU	chr7:130082025	+	3UTR	0.218779	0	0.218779	7.06726e-15	16
RRM2	chr2:10158801	+	3UTR	0.492022	0	0.492022	7.07399e-15	14
ITGB1	chr10:32930102	-	3UTR	0.385096	0.00418406	0.380912	7.09043e-15	8
ANAPC13	chr3:137223102	-	3UTR	0.215693	0	0.215693	7.3383e-15	5
ADI1	chr2:3520571	-	3UTR	0.170625	0	0.170625	7.37169e-15	4
CMTM6	chr3:32480039	-	3UTR	0.117872	0	0.117872	7.41228e-15	3
FUNDC2	chrX:153291353	+	3UTR	0.166912	0.000622833	0.166289	7.50719e-15	1
ANAPC13	chr3:137223115	-	3UTR	0.212844	0	0.212844	7.52642e-15	5
HNRNPH1	chr5:180169032	-	3UTR	0.15056	0.000539416	0.150021	8.06648e-15	7
COPZ1	chr12:54317704	+	3UTR	0.124401	0.00103012	0.123371	8.07655e-15	10
LEPROT	chr1:65309985	+	3UTR	0.274307	0	0.274307	8.15233e-15	9
PYCR2	chr1:225108278	-	CDS	0.432865	0	0.432865	8.1975e-15	3
ARL2BP	chr16:63048397	+	3UTR	0.2254	0.000891899	0.224508	8.22197e-15	22
SEC22B	chr1:120170115	-	3UTR	0.496078	0	0.496078	8.32296e-15	13
NXT1	chr20:23414005	+	CDS	0.114566	0	0.114566	8.48057e-15	3
GNAI3	chr1:109625308	+	3UTR	0.249115	0	0.249115	8.5096e-15	6
STRAP	chr12:15780293	+	3UTR	0.162982	0	0.162982	8.56492e-15	2
MBNL1	chr3:155233408	+	3UTR	0.314222	0	0.314222	8.88933e-15	28
CALCOCO2	chr17:49727373	+	3UTR	0.573863	0	0.573863	8.95322e-15	3
MAT2A	chr2:85546553	+	3UTR	0.171981	0	0.171981	9.04324e-15	5
LAMTOR3	chr4:103197011	-	3UTR	0.160596	0	0.160596	9.3459e-15	1
JKAMP	chr14:53711323	+	3UTR	0.208108	0	0.208108	9.3459e-15	1
NIFK	chr2:122162681	-	3UTR	0.285542	0	0.285542	9.35757e-15	2
SNX6	chr14:28758993	-	3UTR	0.3133	0	0.3133	9.53392e-15	3
NPM1	chr5:171946916	+	3UTR	0.183258	0.000671966	0.182586	1.00996e-14	1
SELENOS	chr15:99027581	-	3UTR	0.229614	0	0.229614	1.01653e-14	3
CDC42SE2	chr5:131911897	+	3UTR	0.498118	0	0.498118	1.02525e-14	6
TSEN15	chr1:183436268	+	3UTR	0.192606	0.000740042	0.191866	1.02525e-14	1
PRKRA	chr2:178914672	-	3UTR	0.356626	0	0.356626	1.03606e-14	4
LAPTM4B	chr8:98977260	+	3UTR	0.113364	0	0.113364	1.07909e-14	6
RRM2	chr2:10158990	+	3UTR	0.451775	0	0.451775	1.0849e-14	14
NDUFA5	chr7:124858341	-	3UTR	0.219166	0	0.219166	1.10038e-14	3
MED4	chr13:47297278	-	3UTR	0.170247	0.00265872	0.167588	1.11072e-14	7
PCNP	chr3:104305412	+	3UTR	0.109239	0.00127238	0.107967	1.11072e-14	10
ACADM	chr1:75599746	+	3UTR	0.176968	0.00294915	0.174019	1.15391e-14	7
SERP1	chr3:153294688	-	3UTR	0.294832	0	0.294832	1.16493e-14	6
CD59	chr11:33846453	-	3UTR	0.205538	0.000918797	0.204619	1.17549e-14	14
RILPL2	chr12:123412101	-	3UTR	0.189216	0	0.189216	1.17843e-14	1
TXNRD1	chr12:104311788	+	3UTR	0.320362	0.00135878	0.319004	1.17843e-14	4
ARL8B	chr3:5173073	+	3UTR	0.218128	0	0.218128	1.19836e-14	12
TIMP3	chr22:33324106	+	3UTR	0.115575	0	0.115575	1.20784e-14	10
ELOVL5	chr6:53107623	-	3UTR	0.2021	0	0.2021	1.23756e-14	11
PLEKHB2	chr2:131583308	+	3UTR	0.212911	0.00204039	0.21087	1.24341e-14	22
RAB1A	chr2:65097748	-	3UTR	0.111947	0.0003917	0.111556	1.27343e-14	14
RUNX3	chr1:24735874	-	3UTR	0.376166	0	0.376166	1.30354e-14	2
DDX3X	chrX:40751678	+	3UTR	0.170917	0.0025259	0.168391	1.32828e-14	10
MTHFD2	chr2:74223602	+	3UTR	0.201747	0	0.201747	1.35771e-14	14
ENSA	chr1:149749517	-	3UTR	0.56291	0.00192779	0.560982	1.38624e-14	10
MYCBP	chr1:38731036	-	3UTR	0.200885	0.000859794	0.200025	1.41004e-14	16
MBNL1	chr3:155233315	+	3UTR	0.287242	0	0.287242	1.42198e-14	28
ACTL6A	chr3:182391986	+	3UTR	0.195118	0	0.195118	1.42317e-14	1
CANX	chr5:180284637	+	3UTR	0.125548	0.0014282	0.12412	1.44818e-14	14
NCBP2	chr3:199662473	-	3UTR	0.366023	0	0.366023	1.45688e-14	4
POLE3	chr9:125607135	-	3UTR	0.10055	0	0.10055	1.46173e-14	6
MTHFD2	chr2:74223692	+	3UTR	0.230808	0	0.230808	1.47282e-14	14
CAB39	chr2:231303474	+	3UTR	0.778828	0	0.778828	1.47502e-14	8
GNAI1	chr7:81468959	+	3UTR	0.399863	0	0.399863	1.48923e-14	9
CSNK2A1	chr20:526882	-	3UTR	0.304833	0.00154209	0.303291	1.5071e-14	3
TSPAN13	chr7:16913579	+	3UTR	0.153529	0.0040317	0.149498	1.5071e-14	2
H1-0	chr22:38268215	+	exon	0.438172	0	0.438172	1.52308e-14	6
CD38	chr4:15830822	+	3UTR	0.713942	0.00337881	0.710563	1.54968e-14	14
TMX1	chr14:45461830	+	3UTR	0.154551	0	0.154551	1.56447e-14	6
STMP1	chr7:136982343	+	3UTR	0.167795	0	0.167795	1.58421e-14	24
OXCT1	chr5:41987125	-	3UTR	0.741186	0.00633663	0.734849	1.61303e-14	7
TSPAN13	chr7:16913485	+	3UTR	0.249819	0.00107724	0.248742	1.61325e-14	2
EIF4G2	chr11:10882609	-	3UTR	0.110946	0	0.110946	1.69812e-14	7
SNAPIN	chr1:152798992	+	3UTR	0.331006	0	0.331006	1.77258e-14	4
RNF114	chr20:51722278	+	3UTR	0.338659	0	0.338659	1.79276e-14	4
SERINC3	chr20:46235924	-	3UTR	0.209274	0	0.209274	1.88721e-14	9
UBE2J1	chr6:90538327	-	3UTR	0.603133	0	0.603133	1.97971e-14	9
TMEM59	chr1:53914895	-	3UTR	0.218178	0	0.218178	1.98317e-14	5
PNRC2	chr1:23800557	+	3UTR	0.29986	0	0.29986	1.98769e-14	2
FAM107B	chr10:14532187	-	3UTR	0.318974	0.00295899	0.316015	1.98956e-14	10
ATP6V1B2	chr8:20486287	+	3UTR	0.127015	0.000548333	0.126467	2.0236e-14	5
SRP9	chr1:224978394	+	3UTR	0.145412	0	0.145412	2.02884e-14	3
SYNCRIP	chr6:86828345	-	3UTR	0.454654	0	0.454654	2.03104e-14	15
CBFB	chr16:72894168	+	3UTR	0.188728	0.000894752	0.187833	2.06625e-14	9
MTPN	chr7:137234277	-	3UTR	0.353384	0	0.353384	2.1196e-14	16
WEE1	chr11:9672856	+	3UTR	0.455517	0.0021947	0.453322	2.12525e-14	4
ESYT1	chr12:56111890	+	3UTR	0.193208	0	0.193208	2.13327e-14	7
BZW1	chr2:201306554	+	3UTR	0.327396	0	0.327396	2.13908e-14	5
TPP1	chr11:6672828	-	3UTR	0.27461	0.00145159	0.273159	2.18392e-14	11
NUCKS1	chr1:204978146	-	3UTR	0.231316	0.000892538	0.230423	2.2047e-14	20
TMPO	chr12:98523168	+	3UTR	0.311247	0	0.311247	2.26215e-14	26
TMBIM4	chr12:66117261	-	3UTR	0.409257	0	0.409257	2.27223e-14	1
CALU	chr7:130081758	+	3UTR	0.245895	0	0.245895	2.30833e-14	16
ELOVL5	chr6:53108780	-	3UTR	0.233078	0.00113617	0.231942	2.3136e-14	11
CD34	chr1:207134113	-	3UTR	0.408706	0	0.408706	2.32906e-14	1
STOM	chr9:133535747	-	3UTR	0.315033	0	0.315033	2.34319e-14	13
BCAS2	chr1:114579353	-	3UTR	0.175197	0.000645324	0.174552	2.35964e-14	3
SDHAF2	chr11:61434959	+	CDS	0.106454	0.00117739	0.105276	2.36684e-14	1
SERPINB1	chr6:2699292	-	3UTR	0.242123	0	0.242123	2.3841e-14	12
BLOC1S5-TXNDC5	chr6:7750542	-	3UTR	0.112491	0	0.112491	2.4756e-14	6
GCSAML	chr1:247014347	+	3UTR	0.590928	0	0.590928	2.51249e-14	11
SDHC	chr1:160500095	+	3UTR	0.101681	0	0.101681	2.51297e-14	5
CORO1C	chr12:108621767	-	3UTR	0.280396	0	0.280396	2.52562e-14	3
IDI1	chr10:1037693	-	3UTR	0.106188	0	0.106188	2.56413e-14	1
NCOA7	chr6:127118346	+	3UTR	0.316142	0.00139199	0.31475	2.57345e-14	2
CALU	chr7:130081818	+	3UTR	0.230328	0	0.230328	2.64582e-14	16
THBS1	chr15:37400907	+	3UTR	0.315622	0	0.315622	2.6882e-14	8
PPP1CB	chr2:28843406	+	3UTR	0.33501	0	0.33501	2.69229e-14	27
CKAP5	chr11:46900725	-	3UTR	0.344088	0.00351021	0.340577	2.69359e-14	4
PCNP	chr3:104306814	+	3UTR	0.180347	0.000807861	0.179539	2.71945e-14	10
EIF4EBP2	chr10:71292063	+	3UTR	0.385259	0	0.385259	2.76428e-14	29
EIF4B	chr12:53006235	+	3UTR	0.122425	0.00128905	0.121136	2.78099e-14	5
SYNCRIP	chr6:86828864	-	3UTR	0.499239	0	0.499239	2.81955e-14	15
EPDR1	chr7:38092317	+	3UTR	0.341278	0	0.341278	2.97015e-14	6
SCP2	chr1:52932870	+	3UTR	0.178735	0	0.178735	2.98373e-14	3
MAX	chr14:59280199	-	3UTR	0.215099	0	0.215099	2.9985e-14	1
NCOA4	chr10:46886145	-	3UTR	0.193482	0	0.193482	3.03754e-14	9
VPS26A	chr10:70040076	+	3UTR	0.388942	0	0.388942	3.05943e-14	3
ELOVL5	chr6:53107451	-	3UTR	0.187723	0	0.187723	3.10062e-14	11
SMARCE1	chr17:41492634	-	3UTR	0.278087	0	0.278087	3.11318e-14	10
ANP32E	chr1:149344233	-	3UTR	0.221851	0.00197338	0.219877	3.21117e-14	4
KHDRBS1	chr1:31901288	+	3UTR	0.129863	0.00135845	0.128504	3.21337e-14	3
SRSF10	chr1:23808291	-	3UTR	0.106907	0.00379812	0.103109	3.21337e-14	20
CBX5	chr12:54197643	-	3UTR	0.661258	0	0.661258	3.27976e-14	15
CCNI	chr4:80388541	-	3UTR	0.108652	0	0.108652	3.32382e-14	7
PPP1R18	chr6:30540789	-	3UTR	0.149475	0.00275097	0.146724	3.48062e-14	2
TVP23B	chr17:18752473	+	3UTR	0.492841	0	0.492841	3.49651e-14	9
CALU	chr7:130081760	+	3UTR	0.236529	0	0.236529	3.54047e-14	16
STK26	chrX:130399783	+	3UTR	0.343216	0	0.343216	3.56863e-14	2
ZFR	chr5:32468326	-	3UTR	0.565459	0	0.565459	3.57646e-14	11
TMEM69	chr1:45566355	+	3UTR	0.105132	0.000486871	0.104645	3.7241e-14	5
MTPN	chr7:137234381	-	3UTR	0.370455	0	0.370455	3.73608e-14	16
SH3GLB2	chr9:141212051	-	3UTR	0.66566	0	0.66566	3.75755e-14	2
C1orf43	chr1:153344015	-	3UTR	0.40414	0	0.40414	3.78387e-14	1
IRF8	chr16:91988120	+	3UTR	0.389832	0	0.389832	3.86068e-14	2
PRKCB	chr16:24491708	+	3UTR	0.443973	0	0.443973	3.90277e-14	9
SEPTIN7	chr7:36046074	+	3UTR	0.195357	0	0.195357	3.90277e-14	4
ATPAF1	chr1:46512396	-	3UTR	0.720236	0	0.720236	3.97684e-14	8
PITHD1	chr1:23622986	+	3UTR	0.197604	0.00236097	0.195244	4.11401e-14	1
SRSF10	chr1:23808266	-	3UTR	0.228285	0	0.228285	4.15386e-14	20
BZW1	chr2:201306543	+	3UTR	0.312172	0	0.312172	4.19407e-14	5
SERBP1	chr1:67290672	-	3UTR	0.18048	0	0.18048	4.19407e-14	15
NCOA4	chr10:46886720	-	3UTR	0.14586	0	0.14586	4.22088e-14	9
EFHD2	chr1:14874599	+	3UTR	0.117636	0.000544352	0.117092	4.28414e-14	4
COPS8	chr2:237588890	+	3UTR	0.223351	0.000900468	0.22245	4.29008e-14	15
RAB14	chr9:133375730	-	3UTR	0.248334	0	0.248334	4.29008e-14	7
GET1	chr21:37781592	+	3UTR	0.234132	0	0.234132	4.44127e-14	2
SLC35A4	chr5:141093704	+	3UTR	0.199775	0	0.199775	4.49061e-14	4
CCDC47	chr17:64616548	-	3UTR	0.501469	0	0.501469	4.70975e-14	7
MRPL50	chr9:113562131	-	3UTR	0.177831	0	0.177831	4.81472e-14	7
XRCC5	chr2:216691132	+	3UTR	0.221733	0	0.221733	4.91872e-14	6
NIPSNAP1	chr22:30018692	-	3UTR	0.280805	0	0.280805	4.9283e-14	9
SINHCAF	chr12:31157628	-	3UTR	0.29881	0	0.29881	5.22224e-14	6
ACADM	chr1:75599617	+	3UTR	0.329637	0	0.329637	5.34115e-14	7
MAGT1	chrX:76264540	-	3UTR	0.560272	0	0.560272	5.35165e-14	17
HMGB3	chrX:149255801	+	3UTR	0.254958	0	0.254958	5.7155e-14	7
TMPO	chr12:98521886	+	3UTR	0.726617	0	0.726617	5.80208e-14	26
TRA2A	chr7:23644580	-	3UTR	0.366247	0	0.366247	5.81995e-14	4
SLC40A1	chr2:190050253	-	3UTR	0.184692	0	0.184692	6.03228e-14	12
RRM2	chr2:10158580	+	3UTR	0.322462	0	0.322462	6.09769e-14	14
CEP20	chr16:15871770	-	3UTR	0.230267	0.00113304	0.229134	6.1961e-14	4
TMEM123	chr11:102400842	-	3UTR	0.134117	0.000732124	0.133385	6.1961e-14	17
TMED10	chr14:69342056	-	3UTR	0.722778	0	0.722778	6.40284e-14	9
FHL2	chr2:105822238	-	3UTR	0.109975	0	0.109975	6.64026e-14	3
NDFIP2	chr13:78780815	+	3UTR	0.844261	0	0.844261	6.64874e-14	17
MSMO1	chr4:168688887	+	3UTR	0.196481	0	0.196481	6.75733e-14	1
SSR1	chr6:7156912	-	3UTR	0.266002	0	0.266002	6.85245e-14	17
SSR1	chr6:7157299	-	3UTR	0.269008	0	0.269008	6.85913e-14	17
SSR1	chr6:7157042	-	3UTR	0.237885	0	0.237885	6.86683e-14	17
RNF114	chr20:51722637	+	3UTR	0.247783	0.00128673	0.246496	6.9509e-14	4
CDC42SE1	chr1:150176851	-	3UTR	0.387171	0	0.387171	7.10636e-14	1
ILF3	chr19:10811663	+	3UTR	0.249236	0	0.249236	7.36914e-14	6
HNRNPU	chr1:244269851	-	3UTR	0.443699	0	0.443699	7.52552e-14	6
RAB14	chr9:133375851	-	3UTR	0.248184	0	0.248184	7.5416e-14	7
UHMK1	chr1:161873286	+	3UTR	0.814132	0	0.814132	7.58385e-14	40
NCOA4	chr10:46886947	-	3UTR	0.167532	0	0.167532	7.60883e-14	9
CELF2	chr10:11342724	+	3UTR	0.218619	0	0.218619	7.65808e-14	62
KHDRBS1	chr1:31901397	+	3UTR	0.187994	0	0.187994	7.69129e-14	3
TOP1	chr20:42855727	+	3UTR	0.353674	0	0.353674	7.75166e-14	1
SH3BGRL	chrX:79732085	+	3UTR	0.141863	0	0.141863	7.88111e-14	14
PCMT1	chr6:151010412	+	3UTR	0.128268	0	0.128268	7.92241e-14	4
NDFIP2	chr13:78780813	+	3UTR	0.824873	0	0.824873	8.05572e-14	17
CAAP1	chr9:26852697	-	3UTR	0.43929	0	0.43929	8.14227e-14	3
CMPK2	chr2:6870609	-	3UTR	0.577644	0	0.577644	8.18027e-14	4
TERF2IP	chr16:81704958	+	3UTR	0.347854	0	0.347854	8.1814e-14	6
RTN4	chr2:54969775	-	3UTR	0.144567	0	0.144567	8.19178e-14	6
ATPAF1	chr1:46512398	-	3UTR	0.672205	0	0.672205	8.5227e-14	8
ABHD10	chr3:114714120	+	3UTR	0.437092	0	0.437092	8.63713e-14	4
SUZ12	chr17:32946205	+	3UTR	0.561975	0	0.561975	8.79166e-14	5
MRPL42	chr12:93483266	+	3UTR	0.26681	0	0.26681	8.81851e-14	10
SNAP23	chr15:40338111	+	3UTR	0.170119	0	0.170119	8.93066e-14	14
PCNP	chr3:104306149	+	3UTR	0.216619	0	0.216619	8.97115e-14	10
HACD3	chr15:63387105	+	3UTR	0.459758	0	0.459758	9.02364e-14	3
GATA2	chr3:131222429	-	3UTR	0.125798	0	0.125798	9.04932e-14	1
C22orf39	chr22:19820563	-	3UTR	0.481492	0	0.481492	9.05953e-14	5
IRF8	chr16:91988428	+	3UTR	0.341389	0	0.341389	9.06988e-14	2
PPP1CB	chr2:28843402	+	3UTR	0.170463	0.00350461	0.166958	9.07879e-14	27
SLC40A1	chr2:190050128	-	3UTR	0.10835	0.00196417	0.106386	9.14354e-14	12
CELF2	chr10:11345416	+	3UTR	0.263589	0.0014337	0.262156	9.173e-14	62
PXK	chr3:58465840	+	3UTR	0.360169	0.0032288	0.35694	9.28995e-14	4
PTTG1IP	chr21:43210650	-	3UTR	0.173135	0	0.173135	9.40107e-14	3
NCOA4	chr10:46886779	-	3UTR	0.144532	0	0.144532	9.47942e-14	9
SEC23B	chr20:18611868	+	3UTR	0.326191	0.00149242	0.324699	9.64591e-14	5
RABIF	chr1:202143366	-	3UTR	0.386159	0	0.386159	9.85558e-14	8
SLC2A3	chr12:7934602	-	3UTR	0.594665	0	0.594665	1.00126e-13	15
EPDR1	chr7:38091833	+	3UTR	0.363963	0	0.363963	1.01333e-13	6
TPP1	chr11:6671343	-	3UTR	0.700517	0	0.700517	1.01366e-13	11
PSME3	chr17:43699099	+	3UTR	0.158382	0.00157316	0.156808	1.03816e-13	6
EIF4EBP2	chr10:71292801	+	3UTR	0.30249	0	0.30249	1.05167e-13	29
EGLN3	chr14:28633551	-	3UTR	0.125203	0	0.125203	1.09327e-13	5
C4orf3	chr4:122602384	-	3UTR	0.529847	0	0.529847	1.10509e-13	16
HIPK1	chr1:113989039	+	3UTR	0.801598	0	0.801598	1.11258e-13	15
YWHAQ	chr2:9609380	-	3UTR	0.115882	0	0.115882	1.11674e-13	7
PSME3	chr17:43698815	+	3UTR	0.228994	0	0.228994	1.1192e-13	6
PRKAR1A	chr17:69408777	+	3UTR	0.193963	0	0.193963	1.15806e-13	14
RHEB	chr7:152639780	-	3UTR	0.108903	0	0.108903	1.18427e-13	1
CMPK1	chr1:47255469	+	3UTR	0.140444	0.00049366	0.139951	1.20874e-13	11
SLC2A3	chr12:7934542	-	3UTR	0.57277	0	0.57277	1.21021e-13	15
BIRC5	chr17:79118603	+	3UTR	0.107454	0	0.107454	1.22668e-13	3
MED4	chr13:47297280	-	3UTR	0.17888	0	0.17888	1.22694e-13	7
KLHDC3	chr6:42849898	+	3UTR	0.116327	0.00054622	0.115781	1.23269e-13	1
CELF2	chr10:11343195	+	3UTR	0.263404	0	0.263404	1.24352e-13	62
AK2	chr1:32869033	-	3UTR	0.201258	0	0.201258	1.25471e-13	4
CA2	chr8:85919544	+	3UTR	0.379548	0	0.379548	1.25471e-13	5
PMAIP1	chr18:60106519	+	3UTR	0.560003	0	0.560003	1.26823e-13	8
TMPO	chr12:98507787	+	3UTR	0.586957	0	0.586957	1.28066e-13	26
PLEKHB2	chr2:131583672	+	3UTR	0.486784	0	0.486784	1.28066e-13	22
ITGB1	chr10:32930103	-	3UTR	0.536438	0	0.536438	1.29385e-13	8
SEPTIN7	chr7:36046035	+	3UTR	0.161223	0	0.161223	1.29499e-13	4
MSN	chrX:64166644	+	3UTR	0.141548	0	0.141548	1.30098e-13	18
IPO5	chr13:97228873	+	3UTR	0.534227	0	0.534227	1.30807e-13	6
MRPS35	chr12:27627318	+	3UTR	0.196871	0	0.196871	1.32326e-13	3
BZW1	chr2:201306290	+	3UTR	0.391077	0	0.391077	1.32452e-13	5
TMPO	chr12:98507949	+	3UTR	0.377373	0.00180399	0.375569	1.35133e-13	26
ALKBH5	chr17:18156091	+	3UTR	0.24124	0.00112435	0.240115	1.35451e-13	1
ARL2BP	chr16:63048340	+	CDS	0.314374	0	0.314374	1.37471e-13	22
HMGN4	chr6:26415002	+	3UTR	0.242833	0	0.242833	1.3975e-13	5
SLC40A1	chr2:190050438	-	3UTR	0.203108	0	0.203108	1.3975e-13	12
UBE2E3	chr2:181553168	+	3UTR	0.155298	0.000643023	0.154655	1.42109e-13	8
PROK2	chr3:71811837	-	3UTR	0.611095	0	0.611095	1.43758e-13	3
GALNT1	chr18:35901941	+	3UTR	0.276013	0	0.276013	1.43786e-13	7
NIPSNAP1	chr22:30019150	-	3UTR	0.31848	0	0.31848	1.46827e-13	9
SMARCC1	chr3:47606171	-	3UTR	0.648189	0.00293872	0.64525	1.48015e-13	8
PPP1R11	chr6:29934356	+	3UTR	0.15312	0.00061981	0.1525	1.52389e-13	4
PRKRA	chr2:178914752	-	3UTR	0.294074	0	0.294074	1.52389e-13	4
TFRC	chr3:198771622	-	3UTR	0.672853	0	0.672853	1.52652e-13	17
PPP1CB	chr2:28844950	+	3UTR	0.436599	0	0.436599	1.5487e-13	27
CDCA7	chr2:173854461	+	3UTR	0.256766	0	0.256766	1.56955e-13	10
DLEU2	chr13:49325535	+	3UTR	0.167937	0.000759705	0.167178	1.57736e-13	2
LEPROT	chr1:65310324	+	3UTR	0.23465	0	0.23465	1.57736e-13	9
SHOC2	chr10:111896771	+	3UTR	0.817889	0	0.817889	1.57736e-13	11
STOM	chr9:133536322	-	3UTR	0.163569	0	0.163569	1.57736e-13	13
ELAVL1	chr19:7964189	-	3UTR	0.203847	0	0.203847	1.58298e-13	6
DCK	chr4:74372293	+	3UTR	0.141941	0.000630053	0.141311	1.60524e-13	14
ZFAND5	chr9:84505564	-	3UTR	0.296664	0	0.296664	1.6483e-13	3
RAB2A	chr8:61044597	+	3UTR	0.303522	0	0.303522	1.6785e-13	4
COPS8	chr2:237589116	+	3UTR	0.212067	0	0.212067	1.68122e-13	15
DDX21	chr10:69852901	+	3UTR	0.311635	0	0.311635	1.68122e-13	13
ESYT1	chr12:56112173	+	3UTR	0.63501	0	0.63501	1.69994e-13	7
ACTR2	chr2:65279162	+	3UTR	0.195921	0	0.195921	1.70588e-13	4
PCNP	chr3:104306631	+	3UTR	0.118895	0.000568126	0.118327	1.70979e-13	10
TVP23B	chr17:18752039	+	3UTR	0.280798	0	0.280798	1.71026e-13	9
KDELR1	chr19:51378471	-	CDS	0.398632	0	0.398632	1.72002e-13	1
DDB1	chr11:61288508	-	3UTR	0.575228	0	0.575228	1.74521e-13	5
CCNG1	chr5:163979320	+	3UTR	0.188861	0	0.188861	1.77897e-13	1
HPRT1	chrX:132825640	+	3UTR	0.10948	0	0.10948	1.78372e-13	1
COPZ1	chr12:54317897	+	3UTR	0.159612	0	0.159612	1.78409e-13	10
CYP1B1	chr2:38076981	-	3UTR	0.103134	0.00133026	0.101804	1.80447e-13	9
TCEAL9	chrX:101805341	+	3UTR	0.484563	0	0.484563	1.80447e-13	1
BTF3L4	chr1:51968800	+	3UTR	0.506715	0	0.506715	1.89541e-13	7
HSBP1	chr16:89877480	+	3UTR	0.110023	0.00325062	0.106772	1.89541e-13	4
VCP	chr9:35075977	-	3UTR	0.11203	0.000598927	0.111431	1.91356e-13	3
MYH9	chr22:36741973	-	3UTR	0.124608	0	0.124608	1.92194e-13	2
PAFAH1B2	chr11:117185837	+	3UTR	0.453342	0	0.453342	1.92735e-13	8
DIAPH1	chr5:142041282	-	3UTR	0.130229	0.000671499	0.129558	1.92967e-13	4
DCK	chr4:74372011	+	3UTR	0.190137	0	0.190137	1.9368e-13	14
TES	chr7:117573627	+	3UTR	0.592295	0	0.592295	1.93919e-13	3
TMX1	chr14:45462501	+	3UTR	0.196217	0	0.196217	1.94843e-13	6
CENPK	chr5:66339788	-	3UTR	0.48684	0	0.48684	1.95261e-13	5
TMBIM1	chr2:218760231	-	3UTR	0.102388	0.00055819	0.10183	1.95501e-13	5
RAB14	chr9:133376354	-	3UTR	0.246084	0	0.246084	1.96727e-13	7
IFNGR2	chr21:31809397	+	3UTR	0.130932	0.000651513	0.13028	2.00373e-13	1
PIGH	chr14:61796764	-	3UTR	0.4087	0	0.4087	2.00373e-13	4
CPOX	chr3:101283704	-	3UTR	0.116849	0.00141883	0.11543	2.06776e-13	5
VPS26A	chr10:70040599	+	3UTR	0.318733	0	0.318733	2.09097e-13	3
ARL2BP	chr16:63049231	+	3UTR	0.261208	0	0.261208	2.09179e-13	22
PRDX2	chr19:12921352	-	3UTR	0.277426	0	0.277426	2.12007e-13	2
NUDT21	chr16:62224466	-	3UTR	0.510471	0.0026681	0.507803	2.13543e-13	20
UBE2Z	chr17:49791766	+	3UTR	0.475593	0	0.475593	2.21049e-13	4
ARL2BP	chr16:63049262	+	3UTR	0.293967	0	0.293967	2.21085e-13	22
HMGB1	chr13:29683334	-	3UTR	0.141068	0	0.141068	2.26647e-13	10
CD59	chr11:33846452	-	3UTR	0.226661	0	0.226661	2.29682e-13	14
CNPPD1	chr2:219660668	-	3UTR	0.306448	0	0.306448	2.31175e-13	2
BCAS2	chr1:114579423	-	3UTR	0.189891	0	0.189891	2.34419e-13	3
SERPINB1	chr6:2699288	-	3UTR	0.191437	0	0.191437	2.41965e-13	12
VCP	chr9:35075890	-	3UTR	0.197785	0	0.197785	2.45311e-13	3
CPOX	chr3:101284076	-	3UTR	0.243711	0	0.243711	2.47861e-13	5
ARL2BP	chr16:63048828	+	3UTR	0.232551	0	0.232551	2.51736e-13	22
SLC40A1	chr2:190050127	-	3UTR	0.19233	0	0.19233	2.53401e-13	12
TMPO	chr12:98523498	+	3UTR	0.471051	0	0.471051	2.55899e-13	26
GNB1	chr1:1220001	-	3UTR	0.162197	0.000769339	0.161428	2.58661e-13	3
GCSAML	chr1:247012076	+	3UTR	0.325156	0	0.325156	2.59356e-13	11
PLPBP	chr8:38055375	+	3UTR	0.533462	0	0.533462	2.59356e-13	1
DCAF13	chr8:104570737	+	3UTR	0.732546	0	0.732546	2.61993e-13	4
MPP1	chrX:153015590	-	CDS	0.104916	0	0.104916	2.67117e-13	4
CMPK1	chr1:47255778	+	3UTR	0.155968	0	0.155968	2.68815e-13	11
TMBIM1	chr2:218760041	-	3UTR	0.271522	0	0.271522	2.73476e-13	5
PPP1CB	chr2:28843913	+	3UTR	0.319535	0	0.319535	2.74854e-13	27
ABCD3	chr1:94365999	+	3UTR	0.802542	0	0.802542	2.76042e-13	4
MFF	chr2:227840002	+	3UTR	0.336603	0	0.336603	2.78737e-13	2
PCGF5	chr10:92110994	+	3UTR	0.44035	0	0.44035	2.78943e-13	6
EI24	chr11:125612352	+	3UTR	0.140291	0	0.140291	2.80796e-13	1
SFXN1	chr5:176072206	+	3UTR	0.224037	0	0.224037	2.85599e-13	13
CMPK1	chr1:47255683	+	3UTR	0.179736	0	0.179736	2.89165e-13	11
FHL2	chr2:105822071	-	3UTR	0.341644	0	0.341644	2.89413e-13	3
LIMS1	chr2:109146104	+	3UTR	0.50303	0	0.50303	2.93896e-13	17
SERBP1	chr1:67290564	-	3UTR	0.217412	0	0.217412	2.95979e-13	15
IRF2BP2	chr1:233996513	-	3UTR	0.358398	0	0.358398	2.98258e-13	7
MTPN	chr7:137234428	-	3UTR	0.316441	0	0.316441	2.99417e-13	16
HENMT1	chr1:108681521	-	3UTR	0.287606	0	0.287606	2.9943e-13	1
HNRNPK	chr9:96118808	-	3UTR	0.11403	0	0.11403	2.99709e-13	3
PGK1	chrX:76561531	+	3UTR	0.26097	0	0.26097	3.02674e-13	10
HNRNPA3	chr2:177702157	+	3UTR	0.605779	0	0.605779	3.05813e-13	20
SERBP1	chr1:67290619	-	3UTR	0.12428	0.000518057	0.123762	3.05854e-13	15
SET	chr9:140900247	+	3UTR	0.211161	0	0.211161	3.05854e-13	10
APOBEC3C	chr22:39489118	+	3UTR	0.151005	0	0.151005	3.10633e-13	2
CEP20	chr16:15871859	-	3UTR	0.324207	0	0.324207	3.11981e-13	4
NUCKS1	chr1:204978213	-	3UTR	0.239458	0	0.239458	3.12947e-13	20
MKRN1	chr7:141768549	-	3UTR	0.528961	0	0.528961	3.14034e-13	4
TENT2	chr5:80170071	+	3UTR	0.743274	0	0.743274	3.14053e-13	9
GNB1	chr1:1219856	-	3UTR	0.257493	0	0.257493	3.18904e-13	3
TMEM50A	chr1:25197951	+	3UTR	0.202968	0.00103947	0.201928	3.19717e-13	2
TMEM59	chr1:53914953	-	3UTR	0.134503	0	0.134503	3.24132e-13	5
GCSAML	chr1:247011374	+	3UTR	0.382748	0	0.382748	3.26981e-13	11
TVP23B	chr17:18752091	+	3UTR	0.30643	0	0.30643	3.27544e-13	9
HNRNPC	chr14:15407006	-	3UTR	0.404597	0	0.404597	3.29979e-13	12
TCEA1	chr8:54344409	-	3UTR	0.212217	0	0.212217	3.36236e-13	20
NDFIP2	chr13:78780663	+	3UTR	0.696245	0	0.696245	3.37155e-13	17
ACTR3	chr2:114383071	+	3UTR	0.16641	0	0.16641	3.39067e-13	7
RAP1B	chr12:68639617	+	3UTR	0.160222	0.000726506	0.159496	3.40658e-13	1
CANX	chr5:180284494	+	3UTR	0.181134	0	0.181134	3.42835e-13	14
PLEKHB2	chr2:131580900	+	3UTR	0.174016	0	0.174016	3.44683e-13	22
CMPK1	chr1:47256000	+	3UTR	0.180976	0	0.180976	3.49183e-13	11
RRM1	chr11:4203777	+	3UTR	0.281248	0	0.281248	3.49873e-13	3
TM9SF3	chr10:97403197	-	3UTR	0.298596	0	0.298596	3.57738e-13	16
COPS8	chr2:237589420	+	3UTR	0.174343	0.000781527	0.173562	3.61434e-13	15
PPP2CB	chr8:31066900	-	3UTR	0.739773	0	0.739773	3.63057e-13	4
ZDHHC6	chr10:113321170	-	3UTR	0.504362	0	0.504362	3.63439e-13	4
PYGL	chr14:45130248	-	3UTR	0.742737	0	0.742737	3.73234e-13	3
IDH1	chr2:208716604	-	3UTR	0.225675	0	0.225675	3.74532e-13	2
LAMP2	chrX:118812086	-	3UTR	0.813579	0	0.813579	3.78753e-13	27
LLPH	chr12:66102983	-	3UTR	0.185944	0	0.185944	3.78871e-13	3
MTPN	chr7:137234274	-	3UTR	0.278933	0	0.278933	3.78871e-13	16
CELF2	chr10:11343190	+	3UTR	0.228785	0	0.228785	3.83185e-13	62
SMIM15	chr5:61976154	-	3UTR	0.266364	0	0.266364	3.93761e-13	4
TVP23B	chr17:18752372	+	3UTR	0.221219	0.00095545	0.220263	3.98001e-13	9
ARL8B	chr3:5174380	+	3UTR	0.256338	0	0.256338	4.03175e-13	12
XRCC5	chr2:216691133	+	3UTR	0.18702	0	0.18702	4.04568e-13	6
MCFD2	chr2:46907003	-	3UTR	0.351142	0.00537054	0.345772	4.05132e-13	6
MEST	chr7:131818784	+	3UTR	0.251802	0	0.251802	4.05524e-13	5
RPL22	chr1:5711331	-	3UTR	0.305895	0.00197862	0.303916	4.14964e-13	1
NKIRAS2	chr17:42880971	+	3UTR	0.258504	0	0.258504	4.19747e-13	2
UBE2J1	chr6:90538769	-	3UTR	0.39043	0	0.39043	4.2264e-13	9
HIBADH	chr7:27662640	-	CDS	0.634173	0	0.634173	4.2719e-13	4
NCOA4	chr10:46886640	-	3UTR	0.115919	0	0.115919	4.31967e-13	9
C5orf15	chr5:134479290	-	3UTR	0.541862	0	0.541862	4.40992e-13	6
MOB1A	chr2:74164301	-	3UTR	0.369677	0	0.369677	4.41051e-13	23
GALNT1	chr18:35901777	+	3UTR	0.282535	0	0.282535	4.43453e-13	7
RPL37A	chr2:216984134	+	3UTR	0.581781	0.00935838	0.572422	4.43625e-13	7
RAD51AP1	chr12:4565943	+	3UTR	0.556087	0	0.556087	4.46381e-13	6
DPF2	chr11:65345514	+	3UTR	0.279064	0	0.279064	4.46758e-13	2
SNRNP27	chr2:69916834	+	3UTR	0.487414	0	0.487414	4.57088e-13	2
CDCA7	chr2:173854233	+	3UTR	0.2568	0	0.2568	4.58696e-13	10
XRCC5	chr2:216691429	+	3UTR	0.186751	0	0.186751	4.58696e-13	6
PLEKHB2	chr2:131580890	+	3UTR	0.165866	0	0.165866	4.68686e-13	22
HSP90AA1	chr14:96316657	-	3UTR	0.11714	0.00147462	0.115665	4.70142e-13	11
ARL6IP5	chr3:69142448	+	3UTR	0.150898	0	0.150898	4.75183e-13	8
CASP2	chr7:144662680	+	3UTR	0.340862	0	0.340862	4.80866e-13	6
TMEM167A	chr5:83542460	-	3UTR	0.147299	0	0.147299	4.91381e-13	19
VBP1	chrX:153475982	+	3UTR	0.20648	0.000930807	0.205549	4.91888e-13	4
SFXN1	chr5:176071218	+	3UTR	0.120991	0	0.120991	4.94127e-13	13
SSR1	chr6:7158424	-	3UTR	0.109847	0.0012952	0.108552	4.95076e-13	17
MRPL42	chr12:93482669	+	3UTR	0.196105	0	0.196105	5.09342e-13	10
SLC35A4	chr5:141093032	+	CDS	0.168567	0	0.168567	5.1073e-13	4
APLP2	chr11:130180095	+	3UTR	0.381476	0	0.381476	5.15642e-13	3
CCDC28A	chr6:139981537	+	3UTR	0.223028	0	0.223028	5.24427e-13	2
UBE2E1	chr3:23895969	+	3UTR	0.450526	0.00222064	0.448305	5.33003e-13	4
DDB1	chr11:61288505	-	3UTR	0.541798	0	0.541798	5.33979e-13	5
FADS1	chr11:61788816	-	3UTR	0.374595	0	0.374595	5.38265e-13	7
TMEM59	chr1:53914936	-	3UTR	0.138679	0	0.138679	5.40531e-13	5
MRPL42	chr12:93482408	+	3UTR	0.164438	0	0.164438	5.41236e-13	10
DDB1	chr11:61288963	-	3UTR	0.23411	0	0.23411	5.47163e-13	5
CBFB	chr16:72894036	+	3UTR	0.172593	0.000889649	0.171703	5.48624e-13	9
PIK3AP1	chr10:97474781	-	3UTR	0.252699	0	0.252699	5.56135e-13	7
ATPAF1	chr1:46512404	-	3UTR	0.544173	0	0.544173	5.64578e-13	8
GLS	chr2:191423993	+	3UTR	0.430901	0	0.430901	5.73325e-13	11
COPZ1	chr12:54318237	+	3UTR	0.245851	0	0.245851	5.79054e-13	10
RPL23A	chr17:29666952	+	3UTR	0.185768	0	0.185768	5.85527e-13	2
ZFAND5	chr9:84506741	-	3UTR	0.348886	0	0.348886	5.86059e-13	3
MBNL1	chr3:155232619	+	3UTR	0.416195	0	0.416195	5.87236e-13	28
PCMT1	chr6:151010396	+	3UTR	0.118018	0	0.118018	5.87236e-13	4
RRM2	chr2:10159207	+	3UTR	0.2999	0	0.2999	6.00653e-13	14
LMAN1	chr18:59529611	-	3UTR	0.382951	0.0020323	0.380919	6.04716e-13	12
STOM	chr9:133536429	-	3UTR	0.148965	0	0.148965	6.05529e-13	13
KRT1	chr12:52639673	-	3UTR	0.203035	0	0.203035	6.08868e-13	4
ARPP19	chr15:50359885	-	3UTR	0.128904	0.000586413	0.128318	6.09139e-13	57
GYG1	chr3:151777811	+	3UTR	0.176877	0.00437709	0.1725	6.13977e-13	2
TERF2IP	chr16:81705245	+	3UTR	0.210307	0	0.210307	6.20505e-13	6
WDR77	chr1:111455624	-	3UTR	0.189922	0.00240774	0.187515	6.22831e-13	4
OIP5-AS1	chr15:39186986	+	3UTR	0.188599	0.00101733	0.187582	6.27079e-13	13
CLIC4	chr1:24679395	+	3UTR	0.36814	0.00502562	0.363114	6.30134e-13	32
COPZ1	chr12:54317902	+	3UTR	0.154847	0	0.154847	6.31978e-13	10
RAB11A	chr15:63697437	+	3UTR	0.264805	0	0.264805	6.39787e-13	16
SLC44A1	chr9:117565244	+	3UTR	0.314762	0	0.314762	6.47094e-13	14
TXNRD1	chr12:104310782	+	3UTR	0.341527	0	0.341527	6.47094e-13	4
PAK2	chr3:199557417	+	3UTR	0.798131	0	0.798131	6.47445e-13	30
COPZ1	chr12:54318109	+	3UTR	0.161147	0	0.161147	6.63642e-13	10
ISOC1	chr5:129631864	+	3UTR	0.274233	0	0.274233	6.76302e-13	2
CASP2	chr7:144662698	+	3UTR	0.325145	0	0.325145	6.79359e-13	6
DDAH2	chr6:31580210	-	3UTR	0.25775	0	0.25775	6.82007e-13	3
ANAPC13	chr3:137223116	-	3UTR	0.144062	0	0.144062	6.82348e-13	5
TVP23B	chr17:18752245	+	3UTR	0.218081	0	0.218081	6.85861e-13	9
HNRNPC	chr14:15407485	-	3UTR	0.313039	0	0.313039	6.95778e-13	12
PAICS	chr4:59947601	+	3UTR	0.152991	0	0.152991	7.07107e-13	3
IER3IP1	chr18:47345927	-	3UTR	0.133973	0	0.133973	7.09814e-13	6
KHDRBS1	chr1:31901307	+	3UTR	0.170058	0	0.170058	7.29271e-13	3
IER3IP1	chr18:47345907	-	3UTR	0.132767	0	0.132767	7.30119e-13	6
CMPK1	chr1:47256023	+	3UTR	0.178303	0	0.178303	7.34591e-13	11
DDX21	chr10:69854141	+	3UTR	0.184863	0	0.184863	7.36436e-13	13
ELAVL1	chr19:7964064	-	3UTR	0.118919	0.000776153	0.118143	7.36975e-13	6
BZW1	chr2:201306555	+	3UTR	0.245647	0	0.245647	7.41257e-13	5
GCA	chr2:162817380	+	3UTR	0.251181	0	0.251181	7.45805e-13	4
ESYT1	chr12:56112043	+	3UTR	0.184611	0	0.184611	7.5563e-13	7
C4orf3	chr4:122602918	-	3UTR	0.316491	0	0.316491	7.58563e-13	16
NAP1L4	chr11:3033753	-	3UTR	0.466075	0	0.466075	7.59587e-13	1
LARP1	chr5:155350920	+	3UTR	0.241342	0	0.241342	7.59739e-13	3
NORAD	chr20:37767008	-	exon	0.215149	0	0.215149	7.59739e-13	7
OTULINL	chr5:14549890	+	3UTR	0.219501	0.00672779	0.212773	7.75505e-13	4
TXLNA	chr1:32055060	+	3UTR	0.360231	0	0.360231	7.98953e-13	3
EIF4E	chr4:102195357	-	3UTR	0.250897	0	0.250897	8.036e-13	11
MRPL42	chr12:93483257	+	3UTR	0.219712	0	0.219712	8.08684e-13	10
MAPK1IP1L	chr14:49270942	+	3UTR	0.134309	0.00082055	0.133488	8.25874e-13	12
EIF4EBP2	chr10:71292006	+	3UTR	0.34486	0	0.34486	8.29994e-13	29
SRPRA	chr11:126292552	-	3UTR	0.365968	0.00233683	0.363632	8.30395e-13	5
SH3BGRL	chrX:79732120	+	3UTR	0.1591	0	0.1591	8.31557e-13	14
TBL1XR1	chr3:179824307	-	3UTR	0.383679	0.00124945	0.382429	8.34864e-13	31
LAMP2	chrX:118812259	-	3UTR	0.431369	0	0.431369	8.35696e-13	27
INSIG1	chr7:156485705	+	3UTR	0.394892	0	0.394892	8.53135e-13	2
HSPA9	chr5:139081731	-	3UTR	0.193451	0	0.193451	8.55278e-13	2
UBA2	chr19:37013865	+	3UTR	0.151319	0.00202146	0.149298	8.64235e-13	4
MLLT11	chr1:150191985	+	3UTR	0.180787	0	0.180787	9.04402e-13	1
TMED10	chr14:69342204	-	3UTR	0.701474	0	0.701474	9.06532e-13	9
DAP	chr5:10618707	-	3UTR	0.141799	0	0.141799	9.18035e-13	4
TFRC	chr3:198771673	-	3UTR	0.698686	0	0.698686	9.2849e-13	17
NSF	chr17:47618714	+	3UTR	0.720252	0	0.720252	9.32452e-13	10
TMEM123	chr11:102400223	-	3UTR	0.244398	0	0.244398	9.42336e-13	17
NPLOC4	chr17:82474800	-	3UTR	0.531993	0	0.531993	9.49848e-13	1
ST13	chr22:41297748	-	3UTR	0.582168	0	0.582168	9.5396e-13	11
SAR1B	chr5:135132107	-	3UTR	0.524701	0	0.524701	9.60241e-13	4
C4orf3	chr4:122602494	-	3UTR	0.37756	0	0.37756	9.67555e-13	16
RAD51AP1	chr12:4565941	+	3UTR	0.528688	0	0.528688	9.6802e-13	6
FDX1	chr11:110473150	+	3UTR	0.186713	0.00116384	0.185549	9.71366e-13	4
SERPINB1	chr6:2699422	-	3UTR	0.114875	0	0.114875	1.00229e-12	12
TMEM123	chr11:102399119	-	3UTR	0.107735	0	0.107735	1.00554e-12	17
HNRNPA3	chr2:177702243	+	3UTR	0.581122	0	0.581122	1.02563e-12	20
ARL6IP5	chr3:69142310	+	3UTR	0.153491	0	0.153491	1.04892e-12	8
PAIP2	chr5:139895669	+	3UTR	0.108063	0	0.108063	1.10246e-12	4
SERPINE2	chr2:224458864	-	3UTR	0.286826	0	0.286826	1.12602e-12	4
SPP1	chr4:91309708	+	3UTR	0.446841	0	0.446841	1.13335e-12	3
DCK	chr4:74373113	+	3UTR	0.25414	0	0.25414	1.13757e-12	14
ARL8B	chr3:5174083	+	3UTR	0.274494	0	0.274494	1.14264e-12	12
MBNL1	chr3:155232188	+	3UTR	0.71628	0	0.71628	1.16037e-12	28
PPP1CB	chr2:28844283	+	3UTR	0.131294	0	0.131294	1.16744e-12	27
RRAGA	chr9:19063287	+	CDS	0.112559	0	0.112559	1.17721e-12	1
BCAT1	chr12:24686841	-	3UTR	0.746401	0	0.746401	1.20981e-12	60
HPGDS	chr4:97614417	-	3UTR	0.126417	0.00155139	0.124865	1.21463e-12	3
CRIPT	chr2:46629392	+	3UTR	0.209921	0	0.209921	1.24436e-12	2
HNRNPR	chr1:23143216	-	3UTR	0.106648	0	0.106648	1.2664e-12	2
ATP5MG	chr11:118425687	+	3UTR	0.182409	0	0.182409	1.27491e-12	2
TANGO2	chr22:20442500	+	3UTR	0.497088	0	0.497088	1.28348e-12	1
GCA	chr2:162817120	+	3UTR	0.257143	0	0.257143	1.29519e-12	4
MOB1A	chr2:74161411	-	3UTR	0.203906	0	0.203906	1.33958e-12	23
DDX3X	chrX:40751793	+	3UTR	0.218679	0	0.218679	1.34125e-12	10
NDFIP1	chr5:142682669	+	3UTR	0.535962	0	0.535962	1.35075e-12	12
RAB14	chr9:133377230	-	3UTR	0.207159	0	0.207159	1.35283e-12	7
TMEM30A	chr6:76432326	-	3UTR	0.802558	0	0.802558	1.36023e-12	7
TMEM230	chr20:5139391	-	3UTR	0.145189	0	0.145189	1.36466e-12	7
SRSF10	chr1:23804717	-	3UTR	0.131107	0	0.131107	1.37559e-12	20
MYB	chr6:136406965	+	3UTR	0.223969	0	0.223969	1.37769e-12	9
PPP1CB	chr2:28843338	+	3UTR	0.281065	0	0.281065	1.38197e-12	27
MTPN	chr7:137234371	-	3UTR	0.280397	0	0.280397	1.38197e-12	16
TPP1	chr11:6671918	-	3UTR	0.286483	0	0.286483	1.39177e-12	11
ITM2A	chrX:77797636	-	3UTR	0.134083	0.00398058	0.130103	1.396e-12	5
CANX	chr5:180285133	+	3UTR	0.113877	0	0.113877	1.42754e-12	14
PPP1CB	chr2:28844125	+	3UTR	0.123172	0.000758155	0.122414	1.43401e-12	27
RAC1	chr7:6522682	+	3UTR	0.177708	0	0.177708	1.46882e-12	8
EIF4E	chr4:102195356	-	3UTR	0.236393	0	0.236393	1.47119e-12	11
GCSAML	chr1:247013843	+	3UTR	0.339825	0	0.339825	1.4884e-12	11
LYPLA1	chr8:54424016	-	3UTR	0.107095	0.000540249	0.106554	1.51951e-12	4
TRIM14	chr9:110259357	-	3UTR	0.559867	0	0.559867	1.51951e-12	4
SLC40A1	chr2:190050170	-	3UTR	0.179557	0	0.179557	1.5216e-12	12
MRPS10	chr6:42035264	-	3UTR	0.533403	0	0.533403	1.52233e-12	3
DCK	chr4:74372611	+	3UTR	0.106122	0.00133113	0.104791	1.5262e-12	14
PLBD2	chr12:113367753	+	3UTR	0.579279	0.0118547	0.567425	1.5272e-12	1
SUZ12	chr17:32946603	+	3UTR	0.574804	0	0.574804	1.55005e-12	5
NAA50	chr3:116442722	-	3UTR	0.272362	0	0.272362	1.56592e-12	4
CDCA4	chr14:99255517	-	3UTR	0.11658	0.000727889	0.115852	1.566e-12	4
CBFB	chr16:72893448	+	3UTR	0.214495	0	0.214495	1.57575e-12	9
CD59	chr11:33846926	-	3UTR	0.17196	0	0.17196	1.59618e-12	14
CSF2RB	chr22:37398490	+	3UTR	0.228543	0	0.228543	1.59901e-12	6
BAG2	chr6:57023521	+	3UTR	0.287152	0.00188307	0.285269	1.60936e-12	5
RTN3	chr11:63748640	+	3UTR	0.289991	0	0.289991	1.60936e-12	3
SLC44A1	chr9:117564724	+	3UTR	0.147683	0	0.147683	1.62459e-12	14
TMEM38B	chr9:117949813	+	3UTR	0.527282	0	0.527282	1.62762e-12	10
PPIL1	chr6:36676321	-	3UTR	0.129721	0	0.129721	1.63723e-12	1
HNRNPA1P10	chr19:11794389	-	exon	0.109629	0.00160129	0.108028	1.66508e-12	1
CLIC4	chr1:24679438	+	3UTR	0.490933	0	0.490933	1.68132e-12	32
ILF3	chr19:10812073	+	3UTR	0.21326	0.00113615	0.212124	1.68257e-12	6
CMPK1	chr1:47255689	+	3UTR	0.137115	0	0.137115	1.69259e-12	11
PGRMC1	chrX:117621896	+	3UTR	0.206053	0	0.206053	1.69259e-12	3
PGRMC1	chrX:117621355	+	3UTR	0.19726	0	0.19726	1.70764e-12	3
PDCD7	chr15:62927672	-	3UTR	0.539251	0	0.539251	1.73313e-12	3
SMARCC1	chr3:47606451	-	3UTR	0.66389	0	0.66389	1.7352e-12	8
MAT2A	chr2:85546786	+	3UTR	0.105306	0	0.105306	1.76183e-12	5
SLC44A1	chr9:117565126	+	3UTR	0.38592	0	0.38592	1.76226e-12	14
ADI1	chr2:3520100	-	3UTR	0.643969	0.0041103	0.639859	1.7747e-12	4
ABCC4	chr13:94224262	-	3UTR	0.405451	0	0.405451	1.80982e-12	5
GUCY1B1	chr4:159140087	+	3UTR	0.70049	0	0.70049	1.81925e-12	10
PPIA	chr7:44963209	+	3UTR	0.185794	0	0.185794	1.82212e-12	1
TSPAN3	chr15:74907350	-	3UTR	0.106413	0	0.106413	1.83805e-12	3
UHMK1	chr1:161873285	+	3UTR	0.634038	0	0.634038	1.83805e-12	40
TPP1	chr11:6671453	-	3UTR	0.284716	0	0.284716	1.86877e-12	11
TNFSF12-TNFSF13	chr17:7465196	+	3UTR	0.282239	0	0.282239	1.87286e-12	4
ACADM	chr1:75599735	+	3UTR	0.232312	0	0.232312	1.87378e-12	7
PCNP	chr3:104306632	+	3UTR	0.137605	0	0.137605	1.87532e-12	10
GPI	chr19:36946778	+	3UTR	0.815665	0	0.815665	1.90918e-12	5
NNT	chr5:43958696	+	3UTR	0.545163	0	0.545163	1.92359e-12	1
TSNAX-DISC1	chr1:230949304	+	3UTR	0.414052	0	0.414052	1.92696e-12	9
AP3S1	chr5:116426248	+	3UTR	0.253473	0	0.253473	1.94096e-12	1
SCAMP1	chr5:78957505	+	3UTR	0.745582	0	0.745582	1.96334e-12	18
CCNI	chr4:80389274	-	CDS	0.113066	0	0.113066	2.04373e-12	7
SRP9	chr1:224978395	+	3UTR	0.103529	0	0.103529	2.04416e-12	3
SERPINB1	chr6:2699197	-	3UTR	0.156784	0.00200172	0.154782	2.05711e-12	12
TMEM38B	chr9:117949814	+	3UTR	0.517638	0	0.517638	2.07831e-12	10
MTPN	chr7:137237021	-	3UTR	0.596829	0	0.596829	2.11871e-12	16
SNAP23	chr15:40337655	+	3UTR	0.180974	0	0.180974	2.12705e-12	14
PPP1CB	chr2:28843388	+	3UTR	0.242954	0	0.242954	2.12842e-12	27
DEK	chr6:18097546	-	3UTR	0.219348	0	0.219348	2.12842e-12	5
DDX3X	chrX:40752187	+	3UTR	0.301824	0	0.301824	2.13152e-12	10
YEATS4	chr12:69369617	+	3UTR	0.374889	0	0.374889	2.13191e-12	3
NDFIP1	chr5:142682343	+	3UTR	0.541917	0	0.541917	2.17533e-12	12
OIP5-AS1	chr15:39186827	+	3UTR	0.129423	0	0.129423	2.2171e-12	13
FAM136A	chr2:70307993	-	3UTR	0.154605	0	0.154605	2.22149e-12	2
ESYT1	chr12:56112181	+	3UTR	0.56876	0	0.56876	2.22253e-12	7
SET	chr9:140898705	+	CDS	0.238695	0.00166335	0.237031	2.27396e-12	10
BUB3	chr10:124039357	+	3UTR	0.248351	0.00161081	0.24674	2.29045e-12	2
DEK	chr6:18097116	-	3UTR	0.161765	0	0.161765	2.29045e-12	5
SLC44A1	chr9:117564478	+	3UTR	0.140424	0	0.140424	2.3074e-12	14
PHC2	chr1:33185842	-	3UTR	0.246876	0	0.246876	2.34445e-12	2
PLEK	chr2:68407760	+	3UTR	0.242761	0	0.242761	2.36106e-12	4
PLEKHB2	chr2:131583268	+	3UTR	0.223658	0	0.223658	2.37966e-12	22
ARPP19	chr15:50359640	-	3UTR	0.221659	0	0.221659	2.39307e-12	57
GPN3	chr12:110430419	-	3UTR	0.274915	0	0.274915	2.40541e-12	2
CALCOCO2	chr17:49726905	+	3UTR	0.314722	0	0.314722	2.413e-12	3
ARL6IP5	chr3:69142685	+	3UTR	0.202729	0	0.202729	2.48149e-12	8
CD59	chr11:33846454	-	3UTR	0.186784	0	0.186784	2.48577e-12	14
GLO1	chr6:38500636	-	3UTR	0.109679	0	0.109679	2.52358e-12	5
NGRN	chr15:88027890	+	3UTR	0.175211	0.000957339	0.174253	2.52893e-12	2
SCD	chr10:101245586	+	3UTR	0.68075	0	0.68075	2.55215e-12	25
PIGFP1	chr5:179475763	+	exon	0.175513	0	0.175513	2.55677e-12	1
AGPAT5	chr8:6513587	+	3UTR	0.454113	0	0.454113	2.55973e-12	9
DCAF8	chr1:159416099	-	3UTR	0.34906	0	0.34906	2.57239e-12	7
DENR	chr12:122764828	+	3UTR	0.273711	0	0.273711	2.58267e-12	4
ZMPSTE24	chr1:40163340	+	3UTR	0.274708	0	0.274708	2.58469e-12	5
TTC19	chr17:15929958	+	3UTR	0.163454	0.00619979	0.157255	2.62336e-12	4
MTHFD2	chr2:74223529	+	3UTR	0.129392	0	0.129392	2.65166e-12	14
MTPN	chr7:137234650	-	3UTR	0.324041	0	0.324041	2.65894e-12	16
SFXN1	chr5:176072246	+	3UTR	0.228455	0	0.228455	2.66242e-12	13
BTG1	chr12:92121022	-	3UTR	0.279992	0	0.279992	2.67393e-12	3
SNAP23	chr15:40337857	+	3UTR	0.113723	0.000472061	0.113251	2.73607e-12	14
COPS4	chr4:86404774	+	3UTR	0.173406	0	0.173406	2.74367e-12	1
RTCB	chr22:32851716	-	3UTR	0.14593	0	0.14593	2.78783e-12	1
MOB1A	chr2:74161272	-	3UTR	0.219114	0	0.219114	2.80763e-12	23
AMD1	chr6:112072351	+	CDS	0.149439	0	0.149439	2.87101e-12	7
MRPS10	chr6:42035255	-	3UTR	0.512841	0	0.512841	2.88237e-12	3
URI1	chr19:32535767	+	3UTR	0.466276	0	0.466276	2.90583e-12	2
SRSF6	chr20:45196363	+	3UTR	0.198847	0.00103336	0.197813	2.92107e-12	4
CALU	chr7:130081755	+	3UTR	0.160003	0	0.160003	2.95466e-12	16
HNRNPA0	chr5:138278952	-	exon	0.26438	0	0.26438	2.97598e-12	4
MBNL1	chr3:155232880	+	3UTR	0.295615	0	0.295615	3.00291e-12	28
STARD7	chr2:96692537	-	3UTR	0.101736	0.000638236	0.101097	3.0204e-12	3
BTG1	chr12:92121018	-	3UTR	0.276656	0	0.276656	3.02679e-12	3
TOP2A	chr17:41252256	-	3UTR	0.17605	0	0.17605	3.03076e-12	2
SYPL1	chr7:107407070	-	3UTR	0.123917	0	0.123917	3.03585e-12	4
SSR1	chr6:7156942	-	3UTR	0.197186	0	0.197186	3.05233e-12	17
HNRNPU	chr1:244269785	-	3UTR	0.525387	0	0.525387	3.07881e-12	6
STOM	chr9:133536295	-	3UTR	0.132291	0	0.132291	3.08415e-12	13
SPCS3	chr4:179667865	+	3UTR	0.259141	0	0.259141	3.10265e-12	16
PLGRKT	chr9:5363247	-	3UTR	0.268517	0	0.268517	3.13074e-12	1
FLOT2	chr17:29822729	-	3UTR	0.186255	0	0.186255	3.13227e-12	3
NDFIP2	chr13:78781294	+	3UTR	0.636377	0	0.636377	3.14424e-12	17
PEX11B	chr1:145028833	-	3UTR	0.236718	0	0.236718	3.16914e-12	1
LAMP2	chrX:118812250	-	3UTR	0.361294	0	0.361294	3.1724e-12	27
TMEM9B	chr11:9032228	-	3UTR	0.11372	0.000754017	0.112966	3.17382e-12	1
KRT1	chr12:52639439	-	3UTR	0.310423	0	0.310423	3.19376e-12	4
SCOC	chr4:143701397	+	3UTR	0.206457	0	0.206457	3.19396e-12	7
PMP22	chr17:15136009	-	3UTR	0.166738	0	0.166738	3.21771e-12	2
MZT1	chr13:71931178	-	3UTR	0.184274	0.00101838	0.183256	3.23711e-12	8
MOB1A	chr2:74164079	-	3UTR	0.562133	0	0.562133	3.2455e-12	23
CPOX	chr3:101283823	-	3UTR	0.157971	0	0.157971	3.25384e-12	5
SRSF1	chr17:58878609	-	3UTR	0.110291	0.00131223	0.108979	3.29464e-12	8
GLUD1	chr10:87934256	-	3UTR	0.454566	0	0.454566	3.33935e-12	3
EIF4EBP2	chr10:71291454	+	3UTR	0.3151	0	0.3151	3.34564e-12	29
PDXP	chr22:38127700	+	3UTR	0.155649	0	0.155649	3.34564e-12	2
CANX	chr5:180284921	+	3UTR	0.109904	0	0.109904	3.35004e-12	14
ARPP19	chr15:50360025	-	3UTR	0.131994	0	0.131994	3.35211e-12	57
CSNK1A1	chr5:150030503	-	3UTR	0.674272	0	0.674272	3.35946e-12	11
ZFP36L1	chr14:62994846	-	3UTR	0.297767	0	0.297767	3.43148e-12	3
DPF2	chr11:65345272	+	3UTR	0.256563	0	0.256563	3.47672e-12	2
MAT2A	chr2:85546602	+	3UTR	0.117749	0	0.117749	3.49073e-12	5
SH3BGRL	chrX:79732102	+	3UTR	0.121315	0	0.121315	3.55175e-12	14
NSF	chr17:47618585	+	3UTR	0.603448	0	0.603448	3.6104e-12	10
PLEKHB2	chr2:131583710	+	3UTR	0.623724	0	0.623724	3.62526e-12	22
NARS1	chr18:57801815	-	3UTR	0.183142	0	0.183142	3.68495e-12	4
DSCC1	chr8:120963384	-	3UTR	0.354592	0.00216632	0.352426	3.70224e-12	3
UBE2V1	chr20:51851028	-	3UTR	0.178563	0	0.178563	3.80302e-12	3
PRKRA	chr2:178914529	-	3UTR	0.298808	0	0.298808	3.80472e-12	4
RAB10	chr2:26171778	+	3UTR	0.326929	0	0.326929	3.83681e-12	14
ABCC4	chr13:94223724	-	3UTR	0.247684	0	0.247684	3.84702e-12	5
EIF4H	chr7:75398770	+	3UTR	0.16416	0	0.16416	3.84756e-12	2
RCN2	chr15:74808716	+	3UTR	0.261307	0	0.261307	3.87174e-12	8
NDUFC2-KCTD14	chr11:78002852	-	3UTR	0.710476	0	0.710476	3.90333e-12	6
SET	chr9:140900856	+	3UTR	0.132155	0	0.132155	3.92063e-12	10
ZNF664	chr12:124016703	+	3UTR	0.745037	0	0.745037	3.93237e-12	7
NDFIP2	chr13:78780845	+	3UTR	0.572073	0	0.572073	4.01503e-12	17
HCFC1	chrX:152221758	-	3UTR	0.348736	0	0.348736	4.03234e-12	3
PFN2	chr3:152733612	-	exon	0.197704	0	0.197704	4.08539e-12	2
COPZ1	chr12:54317519	+	3UTR	0.106021	0.000799929	0.105221	4.12115e-12	10
DENR	chr12:122764534	+	3UTR	0.145179	0.00401722	0.141162	4.23741e-12	4
DNAJA1	chr9:33055776	+	3UTR	0.140307	0	0.140307	4.24156e-12	4
GLUD1	chr10:87934680	-	3UTR	0.249028	0	0.249028	4.25541e-12	3
NCOA4	chr10:46886133	-	3UTR	0.139501	0	0.139501	4.34646e-12	9
ODC1	chr2:10470263	-	3UTR	0.168296	0	0.168296	4.3673e-12	2
PTPRC	chr1:198016340	+	3UTR	0.338531	0	0.338531	4.37075e-12	6
SRSF3	chr6:36423921	+	3UTR	0.312871	0.00205561	0.310815	4.38987e-12	5
PPP1CB	chr2:28843342	+	3UTR	0.248257	0	0.248257	4.45622e-12	27
MORF4L2	chrX:102122664	-	3UTR	0.100041	0	0.100041	4.45763e-12	1
CD59	chr11:33845981	-	3UTR	0.351446	0	0.351446	4.45763e-12	14
TOP2A	chr17:41252909	-	3UTR	0.266917	0	0.266917	4.45763e-12	2
SSR1	chr6:7157020	-	3UTR	0.177852	0	0.177852	4.50755e-12	17
ABHD3	chr18:21836655	-	3UTR	0.564108	0	0.564108	4.51341e-12	4
ARPP19	chr15:50356396	-	3UTR	0.312957	0.00230894	0.310648	4.6147e-12	57
TPX2	chr20:33525933	+	3UTR	0.247871	0	0.247871	4.62794e-12	1
POLR2C	chr16:63266657	+	3UTR	0.264945	0	0.264945	4.67171e-12	3
SRP14	chr15:37841301	-	3UTR	0.1465	0	0.1465	4.74322e-12	13
DIAPH1	chr5:142042649	-	3UTR	0.267817	0	0.267817	4.74548e-12	4
NFATC3	chr16:74022228	+	3UTR	0.356738	0	0.356738	4.773e-12	5
TSR2	chrX:53736024	+	3UTR	0.299639	0	0.299639	5.15888e-12	2
ANXA4	chr2:69837986	+	3UTR	0.601082	0	0.601082	5.16353e-12	11
TMEM38B	chr9:117949325	+	3UTR	0.320484	0	0.320484	5.16353e-12	10
WASF2	chr1:27246048	-	3UTR	0.237462	0	0.237462	5.17228e-12	5
PMP22	chr17:15136567	-	3UTR	0.111334	0	0.111334	5.2762e-12	2
NUCKS1	chr1:204982353	-	3UTR	0.359438	0	0.359438	5.2794e-12	20
C6orf62	chr6:24589863	-	5UTR	0.308165	0	0.308165	5.29483e-12	2
COPS8	chr2:237588967	+	3UTR	0.147849	0.000613588	0.147235	5.38305e-12	15
GART	chr21:31906458	-	3UTR	0.288712	0	0.288712	5.40581e-12	3
NIPSNAP1	chr22:30018902	-	3UTR	0.228076	0	0.228076	5.46591e-12	9
ARL2BP	chr16:63048402	+	3UTR	0.189945	0	0.189945	5.48686e-12	22
PUM1	chr1:30784197	-	3UTR	0.534738	0	0.534738	5.50243e-12	2
COPS8	chr2:237588968	+	3UTR	0.188775	0	0.188775	5.56233e-12	15
HNRNPC	chr14:15407601	-	3UTR	0.289211	0	0.289211	5.58912e-12	12
HMGN3	chr6:80378994	-	3UTR	0.128638	0	0.128638	5.64201e-12	1
HMGN4	chr6:26414999	+	3UTR	0.178608	0	0.178608	5.68634e-12	5
PIM1	chr6:36997686	+	3UTR	0.249894	0	0.249894	5.69953e-12	2
CORO1C	chr12:108621276	-	3UTR	0.188	0.00111239	0.186888	5.70045e-12	3
NDUFA5	chr7:124858332	-	3UTR	0.118508	0	0.118508	5.71407e-12	3
MOB1A	chr2:74164514	-	3UTR	0.2125	0	0.2125	5.71416e-12	23
JUNB	chr19:12917581	+	exon	0.100111	0	0.100111	6.01446e-12	1
ELOVL5	chr6:53108643	-	3UTR	0.192565	0	0.192565	6.09466e-12	11
EIF4B	chr12:53005360	+	3UTR	0.307932	0	0.307932	6.12787e-12	5
ESAM	chr11:124782223	-	3UTR	0.136203	0.000638121	0.135565	6.1353e-12	1
SLC39A8	chr4:105576446	-	3UTR	0.324909	0	0.324909	6.16011e-12	1
CDCA7	chr2:173854234	+	3UTR	0.206071	0	0.206071	6.1686e-12	10
ZCCHC10	chr5:133517605	-	3UTR	0.375237	0.00246582	0.372771	6.17173e-12	6
MAPK1IP1L	chr14:49274482	+	3UTR	0.730109	0	0.730109	6.18103e-12	12
C5orf15	chr5:134479513	-	3UTR	0.224091	0	0.224091	6.2393e-12	6
BLCAP	chr20:39241925	-	3UTR	0.422224	0	0.422224	6.3149e-12	4
CEBPG	chr19:35899433	+	CDS	0.196468	0	0.196468	6.39998e-12	6
WBP2	chr17:76739423	-	3UTR	0.118401	0	0.118401	6.43382e-12	1
BAZ1B	chr7:74641376	-	3UTR	0.260925	0.00395632	0.256969	6.54953e-12	4
BZW1	chr2:201306553	+	3UTR	0.206478	0	0.206478	6.58242e-12	5
PEA15	chr1:159352013	+	3UTR	0.309255	0.00476076	0.304494	6.60292e-12	5
GATC	chr12:120448672	+	3UTR	0.250472	0.00573251	0.244739	6.65765e-12	1
SYNCRIP	chr6:86829149	-	3UTR	0.327227	0.00230669	0.32492	6.67358e-12	15
GALNT1	chr18:35902522	+	3UTR	0.652929	0	0.652929	6.79855e-12	7
SUB1	chr5:32715324	+	3UTR	0.13851	0	0.13851	6.80405e-12	8
SMARCE1	chr17:41492538	-	3UTR	0.17112	0	0.17112	6.80987e-12	10
VASP	chr19:48354011	+	3UTR	0.106985	0.000618613	0.106366	6.8405e-12	1
PRKAR1A	chr17:69407765	+	3UTR	0.172551	0.000987852	0.171563	6.85723e-12	14
TMED4	chr7:44739004	-	3UTR	0.334093	0	0.334093	6.91056e-12	6
TFRC	chr3:198769773	-	3UTR	0.201586	0	0.201586	6.9992e-12	17
MAPRE2	chr18:35332297	+	3UTR	0.180456	0	0.180456	7.0048e-12	3
OTULINL	chr5:14549892	+	3UTR	0.318547	0	0.318547	7.11274e-12	4
PTGS1	chr9:134590316	+	3UTR	0.20988	0	0.20988	7.21887e-12	5
DDB1	chr11:61288835	-	3UTR	0.181395	0	0.181395	7.27333e-12	5
RAB2A	chr8:61045225	+	3UTR	0.257124	0	0.257124	7.32719e-12	4
DNAJB9	chr7:109898664	+	3UTR	0.606701	0	0.606701	7.35655e-12	5
LAPTM4B	chr8:98978012	+	3UTR	0.227463	0	0.227463	7.35886e-12	6
PLEK	chr2:68406496	+	3UTR	0.211392	0	0.211392	7.41072e-12	4
HDHD2	chr18:47298797	-	3UTR	0.342986	0	0.342986	7.49254e-12	6
LSAMP	chr3:119365584	-	intron	0.358928	0	0.358928	7.5094e-12	1
CALU	chr7:130081367	+	3UTR	0.184768	0	0.184768	7.51641e-12	16
SCOC	chr4:143701672	+	3UTR	0.188738	0	0.188738	7.51759e-12	7
RAB11A	chr15:63698305	+	3UTR	0.338135	0	0.338135	7.5771e-12	16
SRSF1	chr17:58878619	-	3UTR	0.127638	0.000779994	0.126858	7.62335e-12	8
TMEM123	chr11:102399576	-	3UTR	0.115262	0	0.115262	7.62335e-12	17
AZIN1	chr8:103956108	-	3UTR	0.453888	0	0.453888	7.62345e-12	17
SRSF1	chr17:58878566	-	3UTR	0.117367	0.00079594	0.116571	7.63568e-12	8
NUDT15	chr13:47266479	+	3UTR	0.307792	0.00218041	0.305612	7.65681e-12	4
SPCS2	chr11:74906856	+	3UTR	0.180363	0	0.180363	7.70682e-12	4
RAB11A	chr15:63697561	+	3UTR	0.380661	0	0.380661	7.71288e-12	16
SLC6A6	chr3:14491477	+	3UTR	0.440518	0.00237736	0.438141	7.82512e-12	3
MED10	chr5:6300955	-	3UTR	0.152947	0	0.152947	7.86931e-12	1
SNAP23	chr15:40337966	+	3UTR	0.128479	0	0.128479	7.92587e-12	14
HMGB1	chr13:29682418	-	3UTR	0.125131	0	0.125131	7.92914e-12	10
MTHFD2	chr2:74223594	+	3UTR	0.127458	0	0.127458	8.2138e-12	14
LBR	chr1:224589894	-	3UTR	0.413585	0	0.413585	8.22262e-12	5
METAP1	chr4:102376821	+	3UTR	0.491676	0	0.491676	8.22324e-12	2
ATP1B3	chr3:144673401	+	3UTR	0.10356	0	0.10356	8.27593e-12	1
ZMPSTE24	chr1:40162516	+	3UTR	0.225257	0.00125642	0.224	8.30009e-12	5
PLEKHB2	chr2:131580893	+	3UTR	0.133201	0	0.133201	8.31136e-12	22
MSN	chrX:64166440	+	3UTR	0.143485	0	0.143485	8.36448e-12	18
RAB5C	chr17:42981827	-	3UTR	0.303482	0	0.303482	8.45396e-12	1
MEST	chr7:131819653	+	3UTR	0.136415	0	0.136415	8.47761e-12	5
PITPNB	chr22:28313548	-	3UTR	0.196394	0.00144567	0.194948	8.49083e-12	11
EIF4A2	chr3:189611472	+	3UTR	0.131921	0	0.131921	8.63656e-12	1
PIGH	chr14:61796904	-	3UTR	0.213184	0	0.213184	8.66433e-12	4
ATPAF1	chr1:46512392	-	3UTR	0.506849	0	0.506849	8.76462e-12	8
PITPNB	chr22:28313557	-	3UTR	0.269036	0	0.269036	8.83223e-12	11
MYB	chr6:136406843	+	3UTR	0.234234	0	0.234234	8.98416e-12	9
H1-0	chr22:38268516	+	exon	0.268993	0	0.268993	9.01555e-12	6
ZDHHC6	chr10:113336026	-	CDS	0.281682	0	0.281682	9.3077e-12	4
CKAP5	chr11:46900692	-	3UTR	0.319619	0	0.319619	9.51449e-12	4
TRAM1	chr8:71003543	-	3UTR	0.225	0	0.225	9.54594e-12	5
SYNCRIP	chr6:86828772	-	3UTR	0.205118	0.00124058	0.203878	9.62198e-12	15
DDX21	chr10:69854315	+	3UTR	0.150831	0.000622009	0.150209	9.66786e-12	13
ENSA	chr1:149749535	-	3UTR	0.500598	0	0.500598	9.71244e-12	10
PREB	chr2:27173013	-	CDS	0.164839	0	0.164839	9.71244e-12	1
SERBP1	chr1:67288960	-	3UTR	0.16375	0	0.16375	9.9316e-12	15
ARPP19	chr15:50359715	-	3UTR	0.147292	0	0.147292	9.99752e-12	57
SUB1	chr5:32715433	+	3UTR	0.179243	0	0.179243	1.02332e-11	8
SERPINB9	chr6:2756178	-	3UTR	0.443162	0	0.443162	1.02688e-11	4
PRKAR1A	chr17:69409344	+	3UTR	0.130043	0	0.130043	1.0287e-11	14
TMPO	chr12:98508552	+	3UTR	0.271749	0	0.271749	1.02992e-11	26
TCEA1	chr8:54344808	-	3UTR	0.187959	0	0.187959	1.03444e-11	20
SMIM15	chr5:61975211	-	3UTR	0.508266	0	0.508266	1.03821e-11	4
GMNN	chr6:24657074	+	3UTR	0.103688	0	0.103688	1.03979e-11	1
EIF4EBP2	chr10:71292925	+	3UTR	0.193318	0	0.193318	1.04551e-11	29
YIPF6	chrX:66965774	+	3UTR	0.319415	0	0.319415	1.05428e-11	3
STARD7	chr2:96693245	-	3UTR	0.128946	0.000417704	0.128528	1.05487e-11	3
HEY1	chr8:80196422	-	3UTR	0.36172	0	0.36172	1.06065e-11	3
EGLN3	chr14:28632864	-	3UTR	0.159731	0	0.159731	1.07044e-11	5
MAP1LC3B	chr16:93474927	+	3UTR	0.167339	0	0.167339	1.07044e-11	5
PIGC	chr1:171798364	-	3UTR	0.235667	0	0.235667	1.07608e-11	2
SNRPD1	chr18:21814396	+	3UTR	0.167483	0	0.167483	1.07954e-11	6
LAT2	chr7:75432030	+	3UTR	0.216012	0	0.216012	1.09802e-11	1
SSR1	chr6:7158290	-	3UTR	0.127038	0	0.127038	1.09802e-11	17
RRM2	chr2:10159247	+	3UTR	0.155193	0.0018072	0.153386	1.10962e-11	14
GSR	chr8:30958887	-	3UTR	0.405868	0	0.405868	1.12347e-11	3
ELAVL1	chr19:7964340	-	3UTR	0.144294	0	0.144294	1.12416e-11	6
HIPK1	chr1:113989047	+	3UTR	0.551412	0	0.551412	1.12525e-11	15
RBMX	chrX:135178291	-	3UTR	0.28567	0	0.28567	1.14134e-11	5
MAP1LC3B	chr16:93474541	+	3UTR	0.210496	0	0.210496	1.21391e-11	5
MED4	chr13:47296741	-	3UTR	0.548582	0.00440801	0.544174	1.21613e-11	7
ENSA	chr1:149749340	-	3UTR	0.561112	0	0.561112	1.22714e-11	10
DDX21	chr10:69852661	+	3UTR	0.14407	0.000893582	0.143176	1.23732e-11	13
FECH	chr18:57750293	-	3UTR	0.283852	0.00160518	0.282247	1.23732e-11	3
PRKAR1A	chr17:69409118	+	3UTR	0.114497	0	0.114497	1.24215e-11	14
RAB10	chr2:26171752	+	3UTR	0.19977	0.00320537	0.196564	1.24352e-11	14
CIRBP	chr19:1241526	+	CDS	0.153404	0	0.153404	1.25599e-11	4
LIN7C	chr11:27635562	-	3UTR	0.746221	0	0.746221	1.26743e-11	9
HNRNPH1	chr5:180169162	-	3UTR	0.165332	0	0.165332	1.28032e-11	7
IFNGR1	chr6:138386107	-	3UTR	0.198622	0	0.198622	1.29287e-11	1
HNRNPA3	chr2:177702054	+	3UTR	0.345815	0.00266306	0.343152	1.30608e-11	20
WDR77	chr1:111455891	-	3UTR	0.127824	0.000796504	0.127028	1.32978e-11	4
GLOD4	chr17:645337	-	3UTR	0.15823	0	0.15823	1.339e-11	1
AAGAB	chr15:65024142	-	3UTR	0.267038	0	0.267038	1.34183e-11	4
SFXN1	chr5:176072069	+	3UTR	0.125535	0	0.125535	1.36452e-11	13
SLC2A3	chr12:7934598	-	3UTR	0.396994	0	0.396994	1.36874e-11	15
AGPAT5	chr8:6513628	+	3UTR	0.384551	0	0.384551	1.37849e-11	9
HMGB3	chrX:149256053	+	3UTR	0.283176	0	0.283176	1.38126e-11	7
AK2	chr1:32869636	-	3UTR	0.152389	0	0.152389	1.40349e-11	4
CHCHD7	chr8:56594903	+	3UTR	0.23476	0	0.23476	1.40697e-11	2
SLC44A1	chr9:117563812	+	3UTR	0.260887	0	0.260887	1.41359e-11	14
MYCBP	chr1:38731123	-	3UTR	0.142725	0	0.142725	1.41658e-11	16
TXNRD1	chr12:104311766	+	3UTR	0.234496	0	0.234496	1.41763e-11	4
ASAH1	chr8:18324287	-	3UTR	0.260272	0	0.260272	1.42038e-11	4
TERF2IP	chr16:81704961	+	3UTR	0.236149	0	0.236149	1.4245e-11	6
VPS4B	chr18:63595023	-	3UTR	0.601103	0	0.601103	1.42946e-11	2
PCLAF	chr15:62175118	-	3UTR	0.229126	0	0.229126	1.44776e-11	7
CDCA7	chr2:173854738	+	3UTR	0.175728	0	0.175728	1.48432e-11	10
PTGES3	chr12:56631450	-	3UTR	0.117902	0.000874477	0.117027	1.48432e-11	3
TMPO	chr12:98523431	+	3UTR	0.224997	0	0.224997	1.48692e-11	26
IQGAP1	chr15:88258056	+	3UTR	0.453066	0	0.453066	1.5362e-11	9
MAGT1	chrX:76266385	-	3UTR	0.329521	0	0.329521	1.54712e-11	17
CD59	chr11:33846483	-	3UTR	0.125061	0.000695005	0.124366	1.55808e-11	14
RNF187	chr1:227683288	+	3UTR	0.157107	0	0.157107	1.58084e-11	5
ANP32A	chr15:66601810	-	3UTR	0.202599	0	0.202599	1.62496e-11	1
POLR1D	chr13:26844383	+	3UTR	0.125297	0	0.125297	1.62634e-11	4
SCOC	chr4:143701748	+	3UTR	0.133218	0.000917084	0.132301	1.63702e-11	7
UQCRQ	chr5:133386937	+	3UTR	0.250556	0	0.250556	1.64397e-11	1
HNRNPA3	chr2:177702156	+	3UTR	0.433455	0	0.433455	1.66028e-11	20
RAD21	chr8:117974355	-	3UTR	0.160567	0	0.160567	1.68759e-11	3
SLC66A3	chr2:11210738	+	3UTR	0.38833	0	0.38833	1.68782e-11	6
TMBIM6	chr12:49727881	+	3UTR	0.170613	0	0.170613	1.70193e-11	7
CBFB	chr16:72893658	+	3UTR	0.165684	0	0.165684	1.74185e-11	9
DCK	chr4:74372586	+	3UTR	0.122078	0	0.122078	1.74657e-11	14
SUZ12	chr17:32946604	+	3UTR	0.471554	0	0.471554	1.75739e-11	5
DYNLT3	chrX:37243678	-	3UTR	0.572939	0	0.572939	1.76489e-11	9
STT3B	chr3:31639525	+	3UTR	0.209366	0	0.209366	1.78498e-11	5
ELF1	chr13:40151461	-	3UTR	0.207643	0	0.207643	1.79613e-11	2
MLC1	chr22:50566243	-	3UTR	0.239726	0.00187227	0.237854	1.79728e-11	5
PRKAR1A	chr17:69407746	+	3UTR	0.206655	0	0.206655	1.815e-11	14
RAD21	chr8:117975404	-	3UTR	0.310861	0	0.310861	1.84065e-11	3
CD38	chr4:15830810	+	3UTR	0.632528	0	0.632528	1.86479e-11	14
PSTPIP2	chr18:46175412	-	3UTR	0.151018	0	0.151018	1.8775e-11	3
SMIM20	chr4:25911346	+	3UTR	0.180395	0	0.180395	1.89002e-11	1
HSP90AA1	chr14:96316664	-	3UTR	0.127778	0	0.127778	1.89856e-11	11
HSD17B12	chr11:44011866	+	3UTR	0.180351	0	0.180351	1.90271e-11	3
PMAIP1	chr18:60106695	+	3UTR	0.432831	0	0.432831	1.91096e-11	8
CD44	chr11:35368788	+	3UTR	0.229566	0	0.229566	1.91467e-11	5
DCP2	chr5:113531305	+	3UTR	0.682607	0	0.682607	1.95423e-11	18
NMD3	chr3:164025958	+	3UTR	0.468546	0	0.468546	1.95854e-11	11
MAGT1	chrX:76265485	-	3UTR	0.30018	0.00181118	0.298369	1.97258e-11	17
SH3KBP1	chrX:19118801	-	3UTR	0.245841	0.00153861	0.244302	2.00311e-11	5
PRCP	chr11:82761284	-	3UTR	0.237855	0.00181994	0.236035	2.01067e-11	3
LBR	chr1:224590379	-	3UTR	0.165798	0	0.165798	2.01518e-11	5
BNIP3L	chr8:26687154	+	3UTR	0.17632	0	0.17632	2.03856e-11	20
SMARCE1	chr17:41492207	-	3UTR	0.422029	0	0.422029	2.04725e-11	10
SNRPD1	chr18:21814851	+	3UTR	0.183846	0	0.183846	2.08281e-11	6
FUBP3	chr9:142843046	+	3UTR	0.584076	0	0.584076	2.17128e-11	3
GALNT1	chr18:35902569	+	3UTR	0.549138	0	0.549138	2.21653e-11	7
MRPL42	chr12:93483296	+	3UTR	0.174516	0	0.174516	2.21653e-11	10
PSMD11	chr17:33427081	+	3UTR	0.424453	0	0.424453	2.22061e-11	1
PPP6C	chr9:137347911	-	3UTR	0.101081	0	0.101081	2.23068e-11	9
PTPRC	chr1:198016339	+	3UTR	0.290482	0	0.290482	2.27106e-11	6
RBM8A	chr1:145042662	-	3UTR	0.143601	0	0.143601	2.27464e-11	22
ACSL4	chrX:108089678	-	3UTR	0.157914	0	0.157914	2.29217e-11	14
ITM2A	chrX:77797170	-	3UTR	0.144672	0	0.144672	2.294e-11	5
SSR3	chr3:159316679	-	3UTR	0.214867	0	0.214867	2.29741e-11	4
EIF4EBP2	chr10:71292328	+	3UTR	0.230155	0	0.230155	2.30072e-11	29
ADK	chr10:75580358	+	3UTR	0.394301	0	0.394301	2.30287e-11	1
C8orf33	chr8:146233354	+	3UTR	0.441766	0.00344667	0.43832	2.30453e-11	8
TPP1	chr11:6671716	-	3UTR	0.196003	0	0.196003	2.31137e-11	11
TERF2IP	chr16:81705330	+	3UTR	0.125671	0.000917946	0.124753	2.31137e-11	6
TRAM1	chr8:71004205	-	3UTR	0.148953	0	0.148953	2.31279e-11	5
SGTA	chr19:2730448	-	3UTR	0.13005	0	0.13005	2.33325e-11	2
AZIN1	chr8:103955966	-	3UTR	0.519778	0	0.519778	2.34725e-11	17
TNPO1	chr5:73395119	+	3UTR	0.496837	0	0.496837	2.34725e-11	8
EXOSC8	chr13:36228257	+	intron	0.341776	0.00560231	0.336174	2.36105e-11	4
IPO5	chr13:97229321	+	3UTR	0.451912	0	0.451912	2.36186e-11	6
SLC2A3	chr12:7934533	-	3UTR	0.377922	0	0.377922	2.36186e-11	15
RGCC	chr13:40689693	+	3UTR	0.287338	0	0.287338	2.37262e-11	1
MARCHF6	chr5:10375567	+	3UTR	0.388164	0	0.388164	2.37275e-11	8
FYTTD1	chr3:200515418	+	3UTR	0.451568	0	0.451568	2.40423e-11	23
LRRC59	chr17:51249679	-	3UTR	0.330868	0	0.330868	2.42386e-11	1
ARPP19	chr15:50360228	-	3UTR	0.124089	0	0.124089	2.4467e-11	57
NIPSNAP1	chr22:30018448	-	3UTR	0.196045	0	0.196045	2.44731e-11	9
SASH3	chrX:128113554	+	3UTR	0.18365	0	0.18365	2.46188e-11	1
YWHAB	chr20:46642438	+	3UTR	0.170711	0.0014238	0.169288	2.50067e-11	2
PLEKHB2	chr2:131581019	+	3UTR	0.115089	0	0.115089	2.50286e-11	22
MKRN1	chr7:141767989	-	3UTR	0.25396	0	0.25396	2.52085e-11	4
XRCC5	chr2:216691128	+	3UTR	0.105208	0.000777518	0.10443	2.525e-11	6
SMARCA2	chr9:2195664	+	3UTR	0.385259	0	0.385259	2.5816e-11	5
CHORDC1	chr11:90122047	-	3UTR	0.212483	0	0.212483	2.61924e-11	4
GPN1	chr2:27693411	+	3UTR	0.197796	0	0.197796	2.63362e-11	1
PPP1CB	chr2:28843479	+	3UTR	0.157922	0.000778238	0.157144	2.63908e-11	27
ACAA2	chr18:49982918	-	3UTR	0.121826	0	0.121826	2.69806e-11	1
ACTR2	chr2:65278519	+	3UTR	0.115983	0.000988856	0.114994	2.69841e-11	4
MED28	chr4:17606871	+	3UTR	0.509402	0	0.509402	2.75728e-11	4
PEBP1	chr12:118132746	+	3UTR	0.145095	0	0.145095	2.75809e-11	3
THBS1	chr15:37401743	+	3UTR	0.102617	0	0.102617	2.79443e-11	8
BTBD1	chr15:80882259	-	3UTR	0.381694	0	0.381694	2.81254e-11	7
RPA1	chr17:1786514	+	3UTR	0.115882	0	0.115882	2.8478e-11	2
SSR3	chr3:159316703	-	3UTR	0.246358	0	0.246358	2.85694e-11	4
SNHG16	chr17:77460261	+	3UTR	0.127692	0.000884277	0.126807	2.86212e-11	2
ANXA4	chr2:69837985	+	3UTR	0.504849	0	0.504849	2.87774e-11	11
EIF4E	chr4:102195101	-	3UTR	0.139195	0	0.139195	2.89011e-11	11
MTPN	chr7:137234523	-	3UTR	0.24641	0	0.24641	2.93195e-11	16
SEPTIN11	chr4:80378986	+	3UTR	0.245172	0.00130007	0.243872	2.95723e-11	14
SUSD3	chr9:105251552	+	3UTR	0.165492	0	0.165492	2.96701e-11	1
GBP4	chr1:89025474	-	3UTR	0.577389	0	0.577389	2.97375e-11	20
SUZ12	chr17:32946158	+	3UTR	0.357929	0	0.357929	2.98167e-11	5
RBM7	chr11:114418986	+	3UTR	0.21721	0	0.21721	2.98686e-11	3
MPIG6B	chr6:31579263	+	3UTR	0.563855	0	0.563855	3.01552e-11	4
GRSF1	chr4:74162500	-	3UTR	0.292198	0	0.292198	3.02717e-11	4
RRN3	chr16:15062014	-	3UTR	0.262288	0	0.262288	3.02786e-11	3
MOB1A	chr2:74161864	-	3UTR	0.221791	0	0.221791	3.03193e-11	23
CLIC4	chr1:24679388	+	3UTR	0.435186	0	0.435186	3.03233e-11	32
SAR1B	chr5:135132389	-	3UTR	0.107063	0	0.107063	3.0481e-11	4
MYCBP	chr1:38731125	-	3UTR	0.133474	0	0.133474	3.06916e-11	16
GINS1	chr20:25513463	+	3UTR	0.501175	0	0.501175	3.07079e-11	6
SNRPD1	chr18:21814853	+	3UTR	0.151102	0	0.151102	3.08803e-11	6
FAM136A	chr2:70308007	-	3UTR	0.101348	0.000529962	0.100818	3.09844e-11	2
TMPO	chr12:98521840	+	3UTR	0.409322	0	0.409322	3.12475e-11	26
CDCA7	chr2:173854616	+	3UTR	0.129565	0.000839504	0.128726	3.16293e-11	10
LYRM4	chr6:4978558	-	3UTR	0.227839	0	0.227839	3.19462e-11	1
MTHFD2L	chr4:77504030	+	3UTR	0.186119	0	0.186119	3.23835e-11	10
SRSF10	chr1:23806897	-	3UTR	0.301991	0.00233175	0.299659	3.24369e-11	20
PLEKHB2	chr2:131580947	+	3UTR	0.121682	0	0.121682	3.24858e-11	22
UBE2G1	chr17:4161415	-	3UTR	0.12629	0.000966782	0.125323	3.25568e-11	6
CELF2	chr10:11342933	+	3UTR	0.117141	0	0.117141	3.29695e-11	62
SRP14	chr15:37841342	-	3UTR	0.107415	0	0.107415	3.30066e-11	13
C5orf15	chr5:134479490	-	3UTR	0.189075	0	0.189075	3.32768e-11	6
TMEM97	chr17:29269624	+	3UTR	0.128263	0	0.128263	3.37975e-11	4
FADS2	chr11:61856071	+	3UTR	0.100506	0	0.100506	3.40585e-11	5
SLC2A3	chr12:7934741	-	3UTR	0.357407	0	0.357407	3.4087e-11	15
CORO1C	chr12:108620140	-	3UTR	0.120687	0.000757756	0.119929	3.41306e-11	3
TOR1AIP1	chr1:179275140	+	3UTR	0.291707	0	0.291707	3.41457e-11	8
USP10	chr16:90845809	+	3UTR	0.294505	0	0.294505	3.43939e-11	1
EIF4B	chr12:53005964	+	3UTR	0.139898	0	0.139898	3.47712e-11	5
API5	chr11:43498770	+	3UTR	0.315376	0	0.315376	3.53138e-11	4
TMEM199	chr17:29303716	+	3UTR	0.283692	0	0.283692	3.53183e-11	3
HDGF	chr1:155879025	-	3UTR	0.136657	0.00221418	0.134443	3.59801e-11	2
BTF3L4	chr1:51969234	+	3UTR	0.302001	0	0.302001	3.62109e-11	7
[truncated: 10,930 more rows]

## Sheet: Table S5
Supplementary Table 5: Differentially expressed genes for CHIP-resilience variant effect in human HSCs.
gene	pct.ENH1	pct.AAVS1	log2FC	relative_exp	p_val_adj
PRDX1	0.985	0.991	-0.438069	0.738122	1.50333e-125
H2AZ1	0.874	0.912	-0.422058	0.746359	1.31139e-75
MSI2	0.986	0.996	-0.396693	0.759598	9.98778e-148
KCNQ5	0.722	0.808	-0.376863	0.77011	1.22804e-48
FDPS	0.854	0.881	-0.329449	0.79584	2.10587e-74
GSTP1	0.99	0.994	-0.318919	0.80167	4.77358e-84
DRAM1	0.764	0.817	-0.308508	0.807477	4.26584e-64
NPW	0.591	0.677	-0.296758	0.81408	1.59562e-51
CD63	0.975	0.98	-0.287027	0.819589	6.27536e-67
CFL1	0.967	0.978	-0.279143	0.82408	2.91305e-74
GPX4	0.904	0.937	-0.27666	0.8255	1.0764e-68
ACAT2	0.653	0.728	-0.276629	0.825518	3.41581e-48
PHGDH	0.451	0.529	-0.274497	0.826738	3.11713e-37
NCL	0.968	0.975	-0.270522	0.82902	1.27651e-53
TPM4	0.942	0.96	-0.268619	0.830114	1.00715e-61
UBB	0.995	0.995	-0.268526	0.830167	3.87705e-90
TESC	0.51	0.614	-0.266161	0.831529	1.77329e-52
PRDX2	0.885	0.908	-0.252591	0.839387	6.36382e-58
EIF4EBP1	0.681	0.709	-0.251714	0.839898	1.42454e-26
RAN	0.926	0.95	-0.250313	0.840714	1.11784e-52
CHCHD2	0.984	0.988	-0.248232	0.841928	3.002e-73
PRSS57	0.814	0.85	-0.246671	0.842839	5.06055e-38
TSPO	0.974	0.982	-0.246538	0.842917	6.67766e-73
S100A4	0.998	1	-0.246311	0.843049	2.85342e-83
NME1	0.673	0.75	-0.24626	0.843079	1.57884e-36
PARP1	0.868	0.904	-0.245374	0.843597	1.39324e-61
PSMA7	0.893	0.919	-0.244438	0.844145	3.3963e-46
XACT	0.206	0.249	-0.243166	0.844889	0.00139116
ME1	0.216	0.347	-0.24195	0.845602	6.35304e-51
NME2	1	1	-0.240187	0.846636	1.12502e-122
PSME2	0.651	0.735	-0.236336	0.848898	2.96765e-39
XBP1	0.888	0.906	-0.235496	0.849393	8.9115e-41
STMN1	0.829	0.856	-0.23543	0.849432	1.53869e-30
EVA1B	0.775	0.822	-0.229804	0.852751	6.15682e-47
DBI	0.893	0.909	-0.22964	0.852847	1.44386e-45
FDFT1	0.827	0.864	-0.22574	0.855156	2.49226e-45
C1QBP	0.896	0.918	-0.225621	0.855227	5.73456e-44
AP2S1	0.791	0.84	-0.22159	0.85762	2.19734e-45
ATP6V0B	0.651	0.706	-0.218268	0.859597	2.22537e-31
HSP90AA1	0.991	0.993	-0.217016	0.860343	5.54918e-55
PRDX5	0.878	0.895	-0.216843	0.860446	3.30615e-39
PPM1G	0.733	0.778	-0.216096	0.860892	8.49554e-35
PPP1R14B	0.897	0.92	-0.21217	0.863238	2.52476e-37
PSMB6	0.661	0.711	-0.210124	0.864463	1.25537e-33
PEBP1	0.978	0.983	-0.209948	0.864569	8.24593e-48
RRP1B	0.579	0.643	-0.209714	0.864708	3.49035e-33
FADS1	0.677	0.735	-0.208643	0.865351	3.65603e-38
PARK7	0.942	0.947	-0.204608	0.867774	3.64129e-40
SNRPB	0.819	0.848	-0.203878	0.868213	1.31479e-31
SLC39A3	0.564	0.625	-0.202545	0.869016	2.95261e-28
RANBP1	0.612	0.655	-0.200371	0.870327	2.26217e-17
MTHFD2	0.511	0.546	-0.199812	0.870664	1.12878e-15
SCAND1	0.744	0.773	-0.197975	0.871773	4.72399e-34
SQLE	0.595	0.655	-0.197972	0.871775	5.06869e-26
CYP51A1	0.794	0.823	-0.197357	0.872147	1.10771e-27
PTMS	0.86	0.88	-0.196559	0.872629	4.06804e-31
ATP5MC3	0.941	0.952	-0.194363	0.873959	2.89639e-40
CAPG	0.71	0.734	-0.194339	0.873973	5.60651e-26
EIF4A1	0.986	0.991	-0.192489	0.875095	1.31696e-42
ATP5F1D	0.958	0.968	-0.191858	0.875478	7.24558e-43
SH3BGRL3	0.998	0.997	-0.191823	0.875499	2.52958e-34
PRKDC	0.806	0.832	-0.191582	0.875645	1.27389e-19
CUTA	0.87	0.882	-0.191272	0.875833	1.82723e-29
ATP1B3	0.76	0.77	-0.188771	0.877353	9.44968e-26
HSPA4	0.598	0.656	-0.188629	0.877439	3.17582e-32
SRSF3	0.915	0.929	-0.186806	0.878549	4.57485e-34
BAX	0.842	0.852	-0.186405	0.878793	8.22234e-18
PSMB1	0.908	0.915	-0.186221	0.878905	1.41925e-32
MGST1	0.854	0.857	-0.186052	0.879008	4.08156e-25
TUBA1B	0.891	0.901	-0.185942	0.879075	7.79438e-15
INSIG1	0.609	0.655	-0.185077	0.879602	2.18012e-21
TUFM	0.778	0.813	-0.18501	0.879643	1.04835e-29
CCDC85B	0.836	0.853	-0.184618	0.879882	6.28611e-25
ACTB	0.997	0.998	-0.183992	0.880264	1.99612e-40
HSH2D	0.71	0.727	-0.183655	0.880469	1.27684e-17
PDE7A	0.756	0.781	-0.183312	0.880679	1.38892e-18
AURKAIP1	0.667	0.705	-0.183218	0.880736	4.49337e-28
EBP	0.619	0.657	-0.182652	0.881082	8.62289e-20
NDUFS8	0.62	0.666	-0.182282	0.881308	4.06182e-25
CALM1	0.877	0.891	-0.181935	0.88152	9.3494e-24
CLTA	0.961	0.96	-0.181639	0.881701	4.18262e-38
MCM3	0.389	0.433	-0.181507	0.881782	1.22946e-09
CCT3	0.836	0.857	-0.181422	0.881834	1.31321e-26
EIF3A	0.9	0.896	-0.181164	0.881991	1.23527e-28
DIAPH1	0.685	0.713	-0.180015	0.882694	9.18624e-25
MRPS6	0.607	0.637	-0.179156	0.88322	4.38875e-19
P2RY8	0.754	0.773	-0.17865	0.883529	5.66077e-11
ELOVL6	0.443	0.495	-0.178378	0.883696	1.33238e-16
PRELID1	0.827	0.847	-0.178325	0.883728	5.98517e-27
GTF3C6	0.679	0.72	-0.177075	0.884495	1.28266e-23
DYNLL1	0.89	0.898	-0.175982	0.885165	3.14392e-22
PSMB3	0.767	0.78	-0.175757	0.885303	1.45026e-21
CYBA	0.876	0.889	-0.175708	0.885333	2.96543e-23
DNMT1	0.461	0.514	-0.175617	0.885389	9.25845e-14
YBX1	0.993	0.994	-0.17546	0.885485	1.06932e-36
HMGB1	0.987	0.989	-0.175081	0.885718	1.82507e-17
BAG1	0.684	0.716	-0.174984	0.885777	5.18909e-26
PPIB	0.927	0.938	-0.174273	0.886214	1.4824e-25
TIMP1	0.913	0.914	-0.172814	0.88711	6.58614e-23
PFN1	0.96	0.967	-0.1722	0.887488	1.3464e-28
U2AF1	0.853	0.859	-0.172141	0.887525	1.29692e-23
CDK6	0.984	0.985	-0.171727	0.887779	2.19141e-19
PRMT1	0.719	0.738	-0.171686	0.887804	3.32161e-17
ACACA	0.66	0.692	-0.171484	0.887929	7.54124e-13
PPIA	0.998	0.998	-0.170905	0.888285	5.44385e-46
SRP14	0.994	0.994	-0.170793	0.888354	4.67921e-39
SRSF7	0.849	0.855	-0.1707	0.888411	1.19874e-15
DHCR24	0.38	0.454	-0.170253	0.888687	1.17428e-23
FABP5	0.573	0.62	-0.169442	0.889187	1.08653e-16
TALDO1	0.976	0.971	-0.169407	0.889208	5.45835e-29
ERG28	0.621	0.649	-0.167993	0.89008	9.56572e-19
ERH	0.776	0.806	-0.166634	0.890919	1.85606e-23
LARS1	0.737	0.757	-0.165997	0.891312	5.57297e-17
LDHB	0.994	0.995	-0.165897	0.891374	5.5202e-41
CCT5	0.687	0.732	-0.165702	0.891494	1.3166e-20
SREBF2	0.839	0.86	-0.165515	0.89161	2.43047e-18
MACROH2A1	0.987	0.989	-0.165149	0.891836	1.25859e-27
MSN	0.947	0.95	-0.164439	0.892275	7.78549e-27
DANCR	0.707	0.742	-0.164221	0.89241	4.83762e-21
HNRNPR	0.808	0.82	-0.164104	0.892483	9.1184e-18
MTHFD1L	0.517	0.54	-0.164052	0.892515	1.98469e-05
PSMB5	0.73	0.741	-0.163385	0.892928	5.89125e-21
DKC1	0.616	0.649	-0.163244	0.893015	2.25839e-17
SLC25A5	0.981	0.982	-0.162987	0.893174	7.51479e-32
H3-3B	0.994	0.998	-0.162898	0.893229	4.09168e-39
GTF2A2	0.822	0.826	-0.162777	0.893304	1.34537e-21
TLN1	0.823	0.838	-0.162774	0.893306	1.81993e-21
OAZ1	0.996	0.994	-0.162608	0.893409	1.09973e-35
HNRNPA2B1	0.975	0.97	-0.162575	0.893429	2.27227e-19
MRPS34	0.627	0.661	-0.162522	0.893462	1.63773e-18
PABPN1	0.932	0.944	-0.16116	0.894306	7.56513e-28
IL1B	0.566	0.606	-0.161133	0.894323	2.60833e-14
LEPROTL1	0.725	0.723	-0.160619	0.894641	2.88212e-17
SLC25A6	0.994	0.996	-0.160589	0.89466	8.114e-35
SNHG3	0.727	0.767	-0.160472	0.894733	2.38616e-15
PGP	0.247	0.321	-0.159914	0.895078	6.29914e-21
GMPR	0.573	0.603	-0.159724	0.895196	1.15065e-12
IARS1	0.643	0.651	-0.159568	0.895293	7.53891e-11
COX5A	0.93	0.938	-0.158829	0.895752	1.95144e-23
ABRACL	0.812	0.823	-0.158427	0.896002	1.35721e-21
HNRNPU	0.93	0.928	-0.158364	0.896041	3.04842e-19
H3-3A	0.999	1	-0.158131	0.896185	2.93622e-52
DCTPP1	0.483	0.531	-0.158068	0.896225	6.44463e-16
CD82	0.792	0.788	-0.157948	0.896299	3.98686e-16
PKM	0.965	0.965	-0.157277	0.896716	1.32619e-21
TKT	0.986	0.986	-0.156531	0.89718	2.60333e-31
AKR1A1	0.849	0.856	-0.156462	0.897223	1.27563e-21
NME4	0.781	0.795	-0.156357	0.897288	1.76459e-16
SRM	0.57	0.611	-0.156356	0.897289	7.75146e-15
PGLS	0.861	0.864	-0.156307	0.897319	4.84517e-20
SET	0.974	0.98	-0.156019	0.897498	3.86091e-28
PDIA6	0.823	0.858	-0.155497	0.897823	6.17424e-23
SLC7A1	0.394	0.435	-0.155416	0.897873	1.11793e-11
LSM4	0.615	0.649	-0.154812	0.898249	3.02655e-14
JARID2	0.904	0.907	-0.15337	0.899148	2.14383e-14
PPP1CA	0.735	0.748	-0.152827	0.899486	1.02337e-19
MRPS15	0.701	0.716	-0.152711	0.899559	6.21431e-17
SELENOH	0.978	0.976	-0.152042	0.899976	4.32884e-27
FIS1	0.897	0.901	-0.151512	0.900306	4.51583e-18
YARS1	0.535	0.565	-0.151456	0.900341	9.68161e-14
SRPK2	0.8	0.814	-0.151423	0.900362	1.86133e-14
TMEM97	0.513	0.554	-0.151114	0.900555	1.15535e-14
NUDC	0.629	0.66	-0.150764	0.900773	1.88796e-14
COPE	0.781	0.798	-0.1507	0.900813	1.79884e-19
HNRNPAB	0.598	0.646	-0.150428	0.900983	1.52282e-14
GARS1	0.481	0.499	-0.150238	0.901102	2.83791e-08
PHACTR4	0.895	0.897	-0.149491	0.901569	3.1325e-13
NEDD8	0.909	0.912	-0.149376	0.90164	4.10363e-22
SCD	0.521	0.568	-0.149332	0.901668	2.03972e-18
IKZF1	0.895	0.894	-0.149038	0.901852	2.72883e-13
ARL2	0.788	0.797	-0.148943	0.901911	3.36019e-16
HDGF	0.647	0.678	-0.148908	0.901933	3.68971e-15
PHACTR2	0.754	0.769	-0.148812	0.901993	1.10984e-12
SRPK1	0.537	0.574	-0.148803	0.901998	3.87942e-14
HNRNPF	0.817	0.821	-0.148661	0.902087	1.99545e-17
RUNX1	0.983	0.982	-0.148186	0.902384	5.60529e-16
CDK6-AS1	0.39	0.45	-0.147759	0.902651	1.50553e-09
TMED9	0.663	0.689	-0.147732	0.902669	7.64863e-16
NDUFAB1	0.75	0.766	-0.147442	0.90285	7.6055e-18
GPATCH4	0.408	0.458	-0.147382	0.902887	4.98115e-13
PSMC5	0.737	0.757	-0.147365	0.902898	1.38645e-16
SLC38A1	0.524	0.544	-0.14731	0.902933	2.46195e-10
WWOX	0.752	0.763	-0.147288	0.902946	0.0166077
NDUFB8	0.909	0.905	-0.147255	0.902967	6.57918e-17
TRAPPC6A	0.748	0.748	-0.14713	0.903045	1.77346e-14
HTR1F	0.982	0.978	-0.147046	0.903098	6.71864e-10
TRAPPC5	0.843	0.844	-0.14665	0.903346	1.21989e-16
IGLL1	0.14	0.2	-0.146088	0.903697	7.01873e-14
QPRT	0.69	0.711	-0.146063	0.903713	1.09769e-14
XRCC5	0.924	0.923	-0.145989	0.90376	1.49939e-21
MRPL34	0.674	0.685	-0.145751	0.903909	1.30421e-14
BRI3	0.924	0.922	-0.145297	0.904193	1.15064e-17
HMGCS1	0.475	0.525	-0.145146	0.904288	8.68723e-12
ENSG00000290833	0.674	0.696	-0.144973	0.904396	6.40519e-14
MAD1L1	0.701	0.703	-0.144093	0.904948	1.70509e-12
HSPA8	0.821	0.866	-0.143501	0.90532	6.1213e-19
SNRPD1	0.859	0.872	-0.143481	0.905332	8.84844e-17
PFDN2	0.72	0.727	-0.143037	0.905611	8.40769e-14
ARL6IP4	0.935	0.939	-0.142939	0.905672	5.10654e-17
EID1	0.98	0.976	-0.142836	0.905737	7.99031e-26
SINHCAF	0.665	0.679	-0.142621	0.905872	9.93784e-12
ERP29	0.926	0.928	-0.142231	0.906117	6.51881e-18
YWHAB	0.894	0.913	-0.142057	0.906226	5.64354e-18
SEPTIN11	0.688	0.706	-0.141502	0.906575	1.82431e-14
PSMB9	0.773	0.779	-0.141166	0.906786	5.67311e-14
MRPL36	0.506	0.542	-0.1409	0.906953	4.13418e-13
NUDT5	0.585	0.612	-0.140619	0.90713	5.38992e-14
ACLY	0.471	0.508	-0.140391	0.907273	3.40232e-13
IFITM1	0.917	0.913	-0.140271	0.907349	4.41578e-13
HMGA1	0.899	0.899	-0.139875	0.907598	4.95909e-17
PRDX4	0.726	0.722	-0.139851	0.907613	3.13829e-11
PDCD6	0.812	0.816	-0.139514	0.907825	8.86117e-16
HIPK2	0.558	0.584	-0.138917	0.908201	8.89976e-10
PTTG1	0.363	0.408	-0.138896	0.908214	3.27484e-10
CLEC11A	0.403	0.445	-0.138293	0.908594	2.48933e-09
NASP	0.822	0.833	-0.138251	0.90862	8.74471e-10
COX4I1	0.999	0.998	-0.138232	0.908632	3.36621e-31
RFLNB	0.677	0.698	-0.138155	0.908681	1.1117e-12
MRPS26	0.458	0.501	-0.137757	0.908931	3.91934e-11
SYNCRIP	0.78	0.79	-0.137752	0.908934	3.21127e-13
CDV3	0.766	0.785	-0.137397	0.909158	5.45305e-15
UBXN1	0.89	0.894	-0.137378	0.90917	1.5987e-16
UROD	0.644	0.655	-0.137374	0.909173	1.67794e-11
TMEM147	0.517	0.547	-0.136754	0.909564	1.11269e-11
GADD45GIP1	0.91	0.91	-0.136653	0.909627	7.14332e-15
CLEC7A	0.124	0.217	-0.136546	0.909694	6.03736e-32
IDI1	0.718	0.733	-0.136044	0.910011	7.13068e-12
POLR1F	0.599	0.605	-0.135914	0.910093	1.20014e-10
NDUFS6	0.678	0.713	-0.135755	0.910193	2.21839e-14
PSMA5	0.717	0.736	-0.135585	0.910301	5.98032e-16
ARPC1B	0.973	0.973	-0.135258	0.910507	4.15311e-20
SLC3A2	0.553	0.554	-0.13511	0.9106	2.44033e-05
EIF5A	0.703	0.728	-0.135005	0.910667	1.63085e-10
GLRX5	0.488	0.52	-0.134718	0.910848	3.8638e-10
TRIR	0.909	0.908	-0.134633	0.910902	3.90291e-17
SNF8	0.534	0.558	-0.134428	0.911031	5.86769e-11
DUT	0.857	0.858	-0.134045	0.911273	3.67429e-08
LSS	0.398	0.431	-0.133723	0.911476	1.11692e-08
PSMD7	0.724	0.737	-0.133617	0.911543	1.56951e-14
TIMM13	0.805	0.815	-0.133563	0.911577	4.73474e-14
ST8SIA6	0.937	0.938	-0.132347	0.912346	3.6801e-10
SMARCA4	0.572	0.596	-0.132287	0.912384	1.72789e-10
GYPC	0.938	0.929	-0.132267	0.912397	6.03178e-08
ARPC5	0.853	0.86	-0.132204	0.912437	5.97539e-12
SLCO3A1	0.573	0.599	-0.132121	0.912489	2.19476e-09
PSMD8	0.783	0.799	-0.131825	0.912676	3.74275e-13
H2AJ	0.673	0.691	-0.131659	0.912781	2.87907e-11
CDK4	0.621	0.649	-0.131108	0.91313	2.57963e-11
ARMH1	0.672	0.691	-0.131072	0.913153	3.18747e-10
HDLBP	0.738	0.731	-0.130797	0.913327	1.28499e-10
DHCR7	0.389	0.44	-0.130683	0.913399	3.82212e-12
VMP1	0.86	0.865	-0.130515	0.913505	3.08601e-12
ATP5F1B	0.892	0.884	-0.130109	0.913762	3.93845e-13
SLC25A3	0.99	0.99	-0.129649	0.914054	5.5707e-19
CENPF	0.203	0.262	-0.129382	0.914223	6.58802e-08
LSM10	0.354	0.409	-0.129031	0.914446	7.17386e-15
CIB1	0.52	0.551	-0.128968	0.914485	2.38543e-12
ETV6	0.992	0.993	-0.128841	0.914566	1.08797e-12
ATXN2	0.754	0.769	-0.128762	0.914616	1.32746e-10
ST18	0.255	0.316	-0.128375	0.914862	2.43648e-07
ECHS1	0.758	0.767	-0.128266	0.914931	2.31059e-12
HSP90AB1	0.998	0.999	-0.128233	0.914951	4.07383e-31
LAT2	0.685	0.691	-0.12823	0.914953	1.41991e-06
HNRNPM	0.793	0.815	-0.128096	0.915038	3.17617e-12
VAMP8	0.965	0.967	-0.12808	0.915048	9.92156e-14
TMEM160	0.6	0.621	-0.128051	0.915067	5.79015e-10
RBM28	0.519	0.536	-0.127593	0.915357	6.19739e-08
ACTG1	0.998	1	-0.127404	0.915477	5.05857e-21
ARG2	0.287	0.354	-0.127283	0.915554	1.59556e-16
HNRNPD	0.906	0.9	-0.126872	0.915815	4.82397e-12
MRPL20	0.663	0.682	-0.126685	0.915933	5.79393e-10
SIVA1	0.591	0.593	-0.126625	0.915972	1.22991e-05
SPN	0.788	0.796	-0.12655	0.91602	3.59626e-11
PSMB2	0.664	0.678	-0.126408	0.916109	6.47764e-10
MRPL51	0.867	0.863	-0.126115	0.916295	3.72213e-13
SLC1A5	0.274	0.328	-0.126086	0.916314	3.01841e-11
RREB1	0.808	0.8	-0.12567	0.916578	4.36226e-06
TEX30	0.325	0.379	-0.125341	0.916787	4.80401e-13
DNAJA1	0.743	0.761	-0.12523	0.916858	5.90964e-09
MKI67	0.151	0.199	-0.12518	0.91689	4.1853e-06
LAMTOR1	0.913	0.91	-0.12518	0.91689	1.13138e-10
MLEC	0.56	0.586	-0.125153	0.916907	1.17357e-10
DNAJC8	0.841	0.843	-0.125074	0.916957	9.84484e-12
NDUFA13	0.955	0.954	-0.125007	0.917	7.20876e-13
FASN	0.297	0.349	-0.124938	0.917044	3.55471e-11
RABL6	0.478	0.518	-0.124769	0.917151	4.41897e-12
CNBP	0.863	0.857	-0.12475	0.917163	2.45147e-13
DDX46	0.72	0.738	-0.124692	0.9172	8.82238e-09
NCF4	0.809	0.79	-0.124339	0.917425	6.51572e-07
SMARCC1	0.875	0.887	-0.124295	0.917452	2.52955e-12
IFITM3	0.87	0.87	-0.124292	0.917454	8.50046e-08
NOLC1	0.404	0.437	-0.124057	0.917604	7.67716e-07
STAT3	0.872	0.879	-0.123878	0.917718	8.65122e-10
MTDH	0.964	0.968	-0.123789	0.917774	3.25765e-17
ENSG00000290832	0.51	0.534	-0.123766	0.917789	7.92905e-09
CDA	0.244	0.3	-0.123665	0.917853	3.21829e-10
SSB	0.911	0.91	-0.123635	0.917872	7.5657e-14
PYCARD	0.811	0.809	-0.123126	0.918196	2.87529e-09
MIR23AHG	0.376	0.413	-0.122963	0.9183	2.44968e-06
POMP	0.823	0.817	-0.12287	0.918359	7.95252e-11
ANP32A	0.884	0.876	-0.122864	0.918363	1.45216e-12
PSMB8	0.89	0.89	-0.122829	0.918385	1.32308e-11
H1-5	0.434	0.46	-0.122619	0.918519	0.00141833
LINC02908	0.509	0.536	-0.122178	0.9188	2.51022e-08
GDF15	0.087	0.128	-0.122146	0.91882	9.52719e-07
TUBA1A	0.729	0.726	-0.122139	0.918825	1.34571e-05
PSMA4	0.794	0.792	-0.121768	0.919061	5.82069e-11
SRSF2	0.681	0.693	-0.121752	0.919071	6.17768e-07
LAMTOR2	0.635	0.653	-0.121708	0.919099	2.4669e-09
RNASEH2C	0.774	0.777	-0.121582	0.919179	1.30729e-08
ITGA2B	0.431	0.479	-0.120983	0.919561	1.47729e-09
CNPY2	0.793	0.793	-0.12095	0.919582	1.76866e-09
TYMS	0.541	0.558	-0.120933	0.919593	0.00705561
ORAI1	0.59	0.612	-0.120809	0.919672	8.32466e-09
SRI	0.804	0.808	-0.120784	0.919688	2.53188e-10
DOCK11	0.663	0.667	-0.120753	0.919708	1.09979e-06
SPINT2	0.931	0.91	-0.120637	0.919782	3.54984e-14
PHB1	0.748	0.751	-0.12026	0.920022	1.40425e-09
ETS2	0.865	0.857	-0.120143	0.920097	3.56046e-07
DGUOK	0.702	0.707	-0.119974	0.920205	3.2457e-10
PSMD2	0.502	0.527	-0.119964	0.920211	1.09117e-08
AARS1	0.245	0.307	-0.119958	0.920214	2.78387e-13
TFRC	0.47	0.49	-0.119766	0.920337	2.45307e-06
NDUFS7	0.571	0.579	-0.119583	0.920454	7.29207e-07
SERBP1	0.963	0.965	-0.119478	0.92052	2.18828e-13
ODC1	0.432	0.476	-0.119454	0.920536	3.8027e-09
ZC3H15	0.82	0.823	-0.119329	0.920616	3.06644e-10
PDAP1	0.646	0.665	-0.119117	0.920751	1.73907e-08
CALN1	0.984	0.982	-0.118374	0.921225	1.99427e-09
DCXR	0.533	0.551	-0.118111	0.921394	9.33767e-07
TMED3	0.709	0.708	-0.1181	0.9214	3.41899e-10
SPTBN1	0.888	0.878	-0.117809	0.921586	8.00744e-08
PRPF40A	0.867	0.866	-0.117701	0.921655	1.33987e-10
PCLAF	0.527	0.572	-0.117698	0.921657	4.16008e-06
CAT	0.771	0.749	-0.117628	0.921702	0.00203712
TMEM165	0.74	0.743	-0.117614	0.921711	3.19118e-09
SPCS2	0.823	0.826	-0.117545	0.921755	1.98744e-10
RILPL2	0.723	0.725	-0.117423	0.921833	7.45325e-08
MANF	0.475	0.504	-0.117267	0.921932	1.07718e-06
PCNA	0.369	0.391	-0.117148	0.922008	0.00953043
RAMP1	0.643	0.644	-0.116996	0.922106	0.00184379
EMP3	0.918	0.915	-0.116916	0.922157	3.13294e-07
MRPS12	0.542	0.563	-0.11672	0.922282	4.56363e-08
HSPD1	0.951	0.954	-0.116675	0.922311	8.55053e-16
NDUFS3	0.681	0.685	-0.116391	0.922492	1.69385e-07
CKB	0.532	0.558	-0.116311	0.922543	3.18575e-05
ADK	0.93	0.922	-0.116308	0.922546	1.01395e-07
RUVBL1	0.387	0.433	-0.116085	0.922688	1.08879e-10
SF3B2	0.76	0.766	-0.11595	0.922774	1.77779e-09
CMSS1	0.69	0.704	-0.115678	0.922948	0.000297739
GSPT1	0.71	0.705	-0.115646	0.922969	2.88313e-06
SMC3	0.729	0.73	-0.115401	0.923126	1.43467e-07
ZBED3	0.558	0.57	-0.115361	0.923151	5.32717e-08
ZDHHC14	0.382	0.421	-0.115328	0.923172	1.79857e-06
TXNL4A	0.678	0.678	-0.115266	0.923212	1.41763e-06
TMPO	0.49	0.514	-0.115264	0.923214	9.34401e-05
LRRC8D	0.646	0.643	-0.115139	0.923294	3.54561e-05
NAXE	0.424	0.461	-0.114995	0.923385	4.01408e-08
H2AZ2	0.813	0.812	-0.114916	0.923436	2.04043e-09
LAPTM4B	0.895	0.897	-0.114821	0.923497	3.73749e-08
GSE1	0.612	0.607	-0.114628	0.923621	1.69662e-05
EIF4G1	0.491	0.516	-0.114278	0.923845	4.9184e-08
STOML2	0.691	0.69	-0.114009	0.924017	1.34169e-06
GTF3A	0.808	0.819	-0.113903	0.924085	1.72182e-08
LPIN2	0.612	0.617	-0.113885	0.924096	2.77987e-06
HSD17B10	0.435	0.462	-0.113614	0.92427	1.71724e-07
CYCS	0.523	0.548	-0.113486	0.924352	2.8565e-05
FKBP5	0.854	0.857	-0.113059	0.924625	1.30062e-09
TARS1	0.514	0.529	-0.113021	0.92465	1.55422e-06
SF3B5	0.848	0.833	-0.112924	0.924712	5.15808e-07
HLA-C	0.996	0.995	-0.112874	0.924744	1.25431e-13
GTPBP4	0.463	0.495	-0.112869	0.924747	4.97149e-07
SLC39A10	0.714	0.727	-0.112857	0.924755	7.49099e-10
IFITM2	0.878	0.878	-0.112818	0.92478	2.26606e-07
NOP56	0.608	0.618	-0.112775	0.924807	8.30175e-05
SEC61B	0.876	0.879	-0.112619	0.924907	3.86579e-11
H1-0	0.679	0.683	-0.112461	0.925009	0.0045969
NUDT1	0.599	0.596	-0.112408	0.925043	0.000246382
CDK2AP1	0.619	0.631	-0.11235	0.92508	2.87433e-07
UQCRFS1	0.758	0.756	-0.11233	0.925092	5.79252e-07
ITGAE	0.432	0.454	-0.112252	0.925143	2.34514e-06
COA4	0.66	0.661	-0.112038	0.92528	1.46096e-06
SFPQ	0.823	0.823	-0.111687	0.925505	1.10639e-06
HMGCR	0.419	0.456	-0.11145	0.925657	1.70196e-07
THRAP3	0.872	0.866	-0.111402	0.925688	6.50526e-10
MCM4	0.27	0.311	-0.111312	0.925746	0.00578795
SUMO2	0.988	0.989	-0.11115	0.92585	2.51125e-17
NHP2	0.732	0.737	-0.111087	0.92589	2.73901e-05
CAMKMT	0.584	0.612	-0.111084	0.925892	0.000476971
LMNB1	0.25	0.295	-0.111062	0.925906	5.39619e-07
PAFAH1B3	0.545	0.554	-0.111045	0.925917	7.04096e-05
ECI1	0.434	0.45	-0.110965	0.925969	0.000148417
JTB	0.731	0.742	-0.110447	0.926301	2.33322e-08
ATP6V0D1	0.342	0.374	-0.110353	0.926361	3.27736e-06
GUK1	0.832	0.829	-0.110307	0.926391	2.14626e-07
GCHFR	0.663	0.66	-0.110304	0.926393	2.63922e-05
RSU1	0.527	0.553	-0.110198	0.926461	4.71885e-06
DDX39A	0.428	0.454	-0.110111	0.926517	9.19694e-07
ATIC	0.493	0.517	-0.11003	0.926568	2.88095e-07
GRB10	0.577	0.579	-0.11003	0.926569	0.00125145
EEF1E1	0.497	0.518	-0.109895	0.926656	2.692e-06
CHD4	0.77	0.774	-0.109719	0.926769	2.63761e-07
UBE2L3	0.808	0.801	-0.109688	0.926789	6.56845e-08
SLC8A3	0.599	0.603	-0.10968	0.926794	0.00298423
MYL6	0.987	0.987	-0.109626	0.926828	1.28847e-11
VAMP5	0.789	0.775	-0.109497	0.926911	1.48018e-05
HSPB1	0.942	0.931	-0.109426	0.926957	8.13674e-05
REXO2	0.652	0.658	-0.109309	0.927032	1.7717e-07
DNMT3B	0.486	0.49	-0.109295	0.927041	0.00413778
MECOM	0.905	0.897	-0.109292	0.927043	0.00472184
GMDS	0.682	0.697	-0.109065	0.927189	0.00177689
DOCK3	0.586	0.605	-0.109013	0.927222	0.00429953
LY6E	0.813	0.81	-0.108964	0.927254	5.59292e-08
MAT2A	0.795	0.795	-0.108863	0.927318	8.22474e-06
CLSPN	0.158	0.196	-0.108668	0.927444	0.0022118
LINC02147	0.134	0.176	-0.108523	0.927537	0.000504096
ATP5F1A	0.918	0.906	-0.108331	0.927661	6.60664e-09
SERPINE2	0.442	0.463	-0.108284	0.927691	9.19012e-05
AP2M1	0.749	0.751	-0.108251	0.927712	3.50261e-08
RAB32	0.582	0.586	-0.108092	0.927814	1.44839e-05
FTL	1	0.998	-0.108091	0.927815	6.97155e-22
SOD2	0.684	0.673	-0.107887	0.927946	0.00327473
LARP1	0.603	0.606	-0.107782	0.928014	3.05647e-05
BST2	0.986	0.982	-0.107721	0.928053	4.68511e-09
BAZ1B	0.543	0.566	-0.107255	0.928353	0.000214804
SIPA1L1	0.307	0.353	-0.107229	0.92837	1.04594e-06
C12orf75	0.203	0.26	-0.107151	0.92842	7.00628e-11
EPRS1	0.755	0.742	-0.106961	0.928542	2.63547e-05
MRPL12	0.438	0.47	-0.106867	0.928602	4.14947e-06
DYNLT1	0.668	0.671	-0.106863	0.928605	6.9151e-07
ARHGDIB	0.99	0.992	-0.106845	0.928616	2.84794e-12
LCP1	0.911	0.896	-0.106813	0.928637	1.22056e-05
CKS2	0.471	0.488	-0.106773	0.928663	1.27009e-05
RABAC1	0.858	0.852	-0.106733	0.928689	2.54757e-06
UBE2L6	0.634	0.632	-0.106583	0.928785	1.32164e-05
SMC1A	0.464	0.486	-0.106565	0.928797	0.000157876
PKP4	0.528	0.546	-0.106549	0.928807	0.000985816
MLC1	0.566	0.573	-0.106372	0.928921	3.77568e-05
TPM3	0.957	0.949	-0.105862	0.92925	6.11129e-08
PRXL2A	0.697	0.702	-0.105589	0.929425	8.60671e-08
AMD1	0.78	0.767	-0.105562	0.929443	4.96765e-05
TMEM50A	0.652	0.658	-0.105493	0.929487	3.53505e-07
CALR	0.883	0.883	-0.105471	0.929502	1.95999e-07
IDH2	0.673	0.665	-0.105461	0.929508	0.000389585
STUB1	0.566	0.579	-0.105427	0.92953	3.13283e-07
SIPA1L3	0.8	0.793	-0.10516	0.929702	0.000550681
XRCC6	0.794	0.781	-0.105061	0.929765	1.77669e-06
RAB5IF	0.512	0.523	-0.105028	0.929787	0.000106828
C12orf57	0.779	0.775	-0.104726	0.929981	2.83951e-06
TRIM44	0.698	0.698	-0.104528	0.930109	3.95354e-06
SSR4	0.964	0.959	-0.104343	0.930228	1.09142e-07
SNHG15	0.542	0.555	-0.104169	0.93034	7.95463e-06
STOM	0.8	0.785	-0.104123	0.930371	3.27544e-05
SERPINB1	0.997	0.996	-0.103985	0.930459	9.07596e-06
SSU72	0.721	0.713	-0.103883	0.930525	7.49305e-06
HINT2	0.446	0.459	-0.103835	0.930556	0.000610887
MPST	0.47	0.487	-0.103824	0.930563	0.000295133
TMED8	0.5	0.514	-0.103803	0.930577	7.28263e-05
NDUFB11	0.926	0.914	-0.103782	0.930591	6.09435e-07
HMGN3	0.864	0.846	-0.103689	0.93065	1.23898e-05
EMC6	0.504	0.514	-0.103656	0.930671	3.34598e-05
UBASH3B	0.422	0.451	-0.103406	0.930833	0.0110029
SPCS1	0.81	0.809	-0.10334	0.930875	5.71858e-06
NSD1	0.68	0.681	-0.103336	0.930878	3.36879e-06
WDR83OS	0.88	0.866	-0.102968	0.931115	0.000291062
RBBP8	0.322	0.35	-0.102939	0.931134	0.000518904
MRPL41	0.49	0.508	-0.102935	0.931137	0.00089614
UBE2F	0.686	0.679	-0.102726	0.931272	0.00340091
ACP1	0.682	0.686	-0.102687	0.931297	3.88655e-06
CCT6A	0.768	0.764	-0.102574	0.93137	5.37496e-06
CTSC	0.773	0.78	-0.102566	0.931375	3.60287e-08
TAF9	0.629	0.633	-0.10254	0.931391	6.05577e-06
MDH2	0.783	0.773	-0.102485	0.931427	5.31838e-05
MPLKIP	0.638	0.643	-0.102402	0.931481	3.30726e-06
TSPAN3	0.548	0.548	-0.102236	0.931588	2.11992e-05
SNRNP25	0.329	0.352	-0.102203	0.931609	0.00357459
UBE2M	0.596	0.596	-0.102182	0.931623	0.00188068
SUPT4H1	0.587	0.59	-0.102066	0.931698	3.69555e-05
SNRPC	0.663	0.659	-0.101976	0.931756	0.000356363
ETFB	0.744	0.745	-0.101926	0.931788	4.03116e-06
CBFA2T3	0.558	0.558	-0.10167	0.931954	0.000576498
HNRNPA1	0.999	0.998	-0.101498	0.932065	3.76485e-16
SRSF9	0.889	0.881	-0.101468	0.932084	6.24988e-09
UBTF	0.519	0.521	-0.101427	0.93211	0.00798071
MRPL18	0.619	0.608	-0.101297	0.932195	0.000266171
EIF2AK1	0.611	0.618	-0.101268	0.932214	1.80527e-06
EIF3K	0.982	0.977	-0.1012	0.932257	1.53054e-09
TMEM208	0.408	0.43	-0.101089	0.932329	8.23632e-05
XPOT	0.359	0.382	-0.101034	0.932365	0.000205694
GTF2I	0.742	0.744	-0.101014	0.932377	5.22614e-06
SKP1	0.924	0.921	-0.100918	0.93244	9.21729e-06
ANKRD11	0.847	0.829	-0.100793	0.93252	0.00581263
DNPH1	0.605	0.61	-0.100785	0.932526	8.5034e-05
PDHA1	0.496	0.515	-0.100736	0.932557	1.10403e-06
URI1	0.861	0.837	-0.100734	0.932558	0.000514288
TNFRSF1A	0.611	0.608	-0.100703	0.932578	6.0742e-05
GOT1	0.216	0.259	-0.100637	0.932621	1.00189e-06
PRDX6	0.941	0.934	-0.100584	0.932655	1.56436e-07
NIN	0.689	0.684	-0.100469	0.93273	0.000824498
CENPX	0.391	0.411	-0.100313	0.932831	0.000945454
MAPKAP1	0.593	0.596	-0.0999378	0.933073	0.000753674
NDUFC2	0.856	0.847	-0.0998695	0.933117	1.53308e-06
VPS28	0.772	0.761	-0.0998241	0.933147	0.0113918
SOD1	0.925	0.926	-0.0998092	0.933156	3.08682e-06
BAZ1A	0.657	0.657	-0.0998019	0.933161	0.0012367
ILF3	0.697	0.699	-0.0995383	0.933332	3.73599e-05
MRPL38	0.407	0.426	-0.0995088	0.933351	0.000281793
DYRK1A	0.808	0.804	-0.0993455	0.933456	0.0107008
E2F3	0.564	0.574	-0.0989429	0.933717	0.0104449
IFT57	0.389	0.425	-0.098924	0.933729	2.07775e-06
HNRNPC	0.984	0.979	-0.0988781	0.933759	6.78462e-09
ADI1	0.503	0.525	-0.0987193	0.933862	1.26417e-05
RCN1	0.607	0.613	-0.0985549	0.933968	4.29923e-05
GRN	0.749	0.737	-0.0984315	0.934048	0.00019248
CTSG	0.203	0.256	-0.0983548	0.934098	1.62121e-07
SRSF10	0.805	0.801	-0.0980802	0.934275	7.11072e-05
NINJ2	0.334	0.368	-0.0980198	0.934315	5.83399e-05
GMPS	0.576	0.575	-0.097915	0.934382	0.0192159
STK10	0.815	0.8	-0.0979093	0.934386	0.00470561
HACD3	0.582	0.6	-0.0978656	0.934414	4.90973e-05
ATP6V0A2	0.615	0.613	-0.0978569	0.93442	0.0318984
GIGYF2	0.745	0.732	-0.0978253	0.93444	0.00344728
TOP2B	0.726	0.716	-0.0976839	0.934532	0.000622655
TEC	0.747	0.741	-0.0976339	0.934564	0.0116425
CCAR1	0.694	0.688	-0.0975474	0.934621	0.00136288
MRPL57	0.878	0.88	-0.0974581	0.934678	6.26717e-05
SAP18	0.892	0.884	-0.0973916	0.934721	4.11217e-06
SLC5A3	0.323	0.342	-0.0973013	0.93478	0.0168493
NDUFV2	0.949	0.941	-0.0972692	0.934801	2.9661e-06
ABCF1	0.558	0.562	-0.0971885	0.934853	0.000953295
CTBP2	0.728	0.722	-0.097129	0.934892	0.000161794
ENSG00000233968	0.248	0.28	-0.0971218	0.934896	0.00842377
CST7	0.271	0.32	-0.0969983	0.934976	1.84476e-06
ELF1	0.953	0.955	-0.0969273	0.935022	3.3392e-05
LAMTOR4	0.906	0.902	-0.0967746	0.935121	7.90686e-05
NDUFS2	0.719	0.707	-0.0967438	0.935141	7.69717e-05
CHCHD3	0.722	0.714	-0.0967228	0.935155	0.00263825
NDUFB9	0.702	0.696	-0.0967213	0.935156	0.000906336
IMMT	0.625	0.626	-0.0967187	0.935158	6.91604e-05
PSMA6	0.844	0.833	-0.0966884	0.935177	5.21473e-06
ARF5	0.547	0.541	-0.0966569	0.935198	0.0278031
MRPL14	0.422	0.443	-0.0965435	0.935271	0.000212404
GART	0.461	0.475	-0.0964259	0.935347	0.00472035
ZFAND3	0.895	0.895	-0.0963002	0.935429	0.000884461
PSAT1	0.055	0.111	-0.0958585	0.935715	1.53441e-18
SSRP1	0.512	0.52	-0.0956593	0.935844	0.00267468
NSD2	0.493	0.512	-0.0955513	0.935915	0.0136756
LAGE3	0.605	0.609	-0.0955463	0.935918	0.00281943
UCP2	0.53	0.541	-0.0953808	0.936025	0.000734322
ARRDC3	0.418	0.452	-0.0952874	0.936086	5.34678e-05
S1PR4	0.611	0.612	-0.0952758	0.936093	0.00292378
DTNBP1	0.662	0.657	-0.0951634	0.936166	0.0171308
ATP6V1G1	0.912	0.897	-0.0949386	0.936312	4.17713e-06
ANTKMT	0.297	0.326	-0.0948431	0.936374	0.000221235
TM7SF2	0.475	0.489	-0.0948292	0.936383	0.00136978
TXN2	0.729	0.718	-0.0947867	0.936411	0.00184596
SLTM	0.835	0.838	-0.09478	0.936415	1.43564e-05
RHEB	0.701	0.684	-0.0946981	0.936468	0.00622127
DDX42	0.543	0.553	-0.094694	0.936471	0.000495288
SNRPD3	0.842	0.83	-0.0946781	0.936481	0.000233252
RABEP1	0.665	0.659	-0.0945392	0.936571	0.0145073
OXLD1	0.482	0.488	-0.0945251	0.936581	0.00479902
PSMC3	0.451	0.465	-0.0945002	0.936597	0.00294067
TMED10	0.664	0.66	-0.0944778	0.936611	0.000330098
NDUFA8	0.513	0.51	-0.0944654	0.936619	0.00263463
SUSD3	0.413	0.439	-0.0943646	0.936685	0.000164631
PSMG1	0.5	0.506	-0.0943201	0.936714	0.00566972
NFATC3	0.76	0.745	-0.0943147	0.936717	0.0223456
NR6A1	0.66	0.664	-0.0943036	0.936724	0.0333049
SYNGR1	0.72	0.709	-0.0941699	0.936811	0.00278996
USP32	0.731	0.731	-0.0940832	0.936867	0.00769919
RBM8A	0.793	0.787	-0.0940057	0.936918	4.09078e-05
XRN2	0.873	0.873	-0.0939824	0.936933	3.52152e-05
ACTR3	0.827	0.83	-0.0938387	0.937026	1.47241e-05
FTH1	1	1	-0.0937158	0.937106	4.24099e-20
GNAQ	0.964	0.958	-0.0936767	0.937131	0.00158427
PSMD9	0.56	0.558	-0.0936195	0.937169	0.00147309
ATP5F1C	0.941	0.927	-0.0934311	0.937291	4.80685e-06
IPO7	0.626	0.629	-0.0933561	0.93734	0.00955174
BEX3	0.853	0.842	-0.0932013	0.93744	0.00050227
UBE2N	0.65	0.655	-0.0932005	0.937441	0.000269288
MACROD1	0.318	0.347	-0.0931542	0.937471	0.000329802
EIF3G	0.91	0.9	-0.0931407	0.93748	0.00350894
TRAPPC9	0.714	0.714	-0.0931157	0.937496	0.0160433
TPX2	0.174	0.217	-0.0930712	0.937525	8.04446e-06
REC8	0.23	0.276	-0.0930423	0.937544	1.09129e-07
SERPINB6	0.924	0.918	-0.0929227	0.937621	2.7166e-07
TMEM126B	0.486	0.496	-0.092883	0.937647	0.000681964
PNP	0.335	0.368	-0.0928446	0.937672	5.66138e-05
NDUFB10	0.813	0.813	-0.0927291	0.937747	4.53573e-05
NOP14	0.437	0.455	-0.0927135	0.937757	0.00375627
ENSA	0.857	0.854	-0.0926196	0.937818	1.54211e-06
RAB7A	0.847	0.843	-0.0925382	0.937871	0.000390578
SAFB	0.591	0.586	-0.0925188	0.937884	0.0427568
TRNT1	0.515	0.512	-0.0923573	0.937989	0.0229507
COPRS	0.389	0.413	-0.0922396	0.938065	0.000320156
JPT1	0.539	0.545	-0.0921651	0.938114	0.00239793
VCP	0.791	0.78	-0.0920485	0.93819	0.000758232
G3BP1	0.663	0.661	-0.0918639	0.93831	0.00937707
PPA1	0.913	0.903	-0.0918085	0.938346	0.00148273
ILF2	0.678	0.677	-0.0917962	0.938354	0.00103478
MTCH2	0.555	0.555	-0.0917935	0.938355	0.00347925
FUS	0.808	0.793	-0.091322	0.938662	0.00481844
TNFSF13B	0.399	0.42	-0.0911876	0.93875	0.0442253
MYC	0.567	0.596	-0.0911825	0.938753	0.000430314
SMARCA5	0.72	0.702	-0.0911452	0.938777	0.00570513
BCAP31	0.648	0.643	-0.0911025	0.938805	0.00204942
UCK2	0.439	0.458	-0.0910893	0.938814	0.0130438
ARPC5L	0.542	0.55	-0.0909052	0.938933	0.00868216
CPNE1	0.583	0.574	-0.0908854	0.938946	0.0428422
PUF60	0.411	0.426	-0.0907997	0.939002	0.0288566
NDUFA12	0.787	0.779	-0.0907832	0.939013	3.16093e-05
POLR2E	0.544	0.551	-0.0904386	0.939237	0.00411143
CSNK1G2	0.422	0.436	-0.0904299	0.939243	0.00907508
CLTB	0.425	0.439	-0.0903275	0.939309	0.0222078
MRPS24	0.809	0.795	-0.090263	0.939351	0.00026643
SUPT16H	0.758	0.762	-0.0901194	0.939445	0.00381883
LAMTOR5	0.821	0.799	-0.0900482	0.939491	0.00123736
MYO1G	0.605	0.607	-0.0899252	0.939571	0.000174843
GNAS	0.997	0.996	-0.0899239	0.939572	1.37911e-12
MRPS16	0.571	0.563	-0.0899229	0.939573	0.00605283
CTSD	0.767	0.752	-0.0897233	0.939703	0.0412985
ATP5MC1	0.678	0.682	-0.0896492	0.939751	0.00214702
EIF4G2	0.789	0.768	-0.0895595	0.93981	0.0449626
ZNF706	0.835	0.808	-0.0893605	0.939939	0.00224248
TOMM40	0.367	0.39	-0.0893528	0.939944	0.032979
PSMA2	0.896	0.885	-0.0893509	0.939946	0.000133971
SEPTIN6	0.96	0.959	-0.0893205	0.939965	2.64782e-05
MAZ	0.552	0.551	-0.0892981	0.93998	0.0193485
BRD4	0.726	0.712	-0.0892588	0.940006	0.00142353
NOTCH1	0.385	0.399	-0.0891931	0.940048	0.0481821
EHMT1	0.833	0.813	-0.0890678	0.94013	0.0234801
PIM1	0.822	0.819	-0.0890102	0.940168	0.00457885
PNN	0.903	0.904	-0.0889324	0.940218	0.000158995
STX10	0.522	0.522	-0.0889105	0.940233	0.0192869
LYL1	0.875	0.86	-0.0887139	0.940361	0.0419007
AIMP2	0.333	0.363	-0.0886602	0.940396	0.00131342
TPGS2	0.659	0.653	-0.0886285	0.940416	0.0037876
EVL	0.791	0.783	-0.0885601	0.940461	0.00371856
MIR17HG	0.182	0.225	-0.0883594	0.940592	2.23433e-05
FAM174C	0.404	0.418	-0.0882314	0.940675	0.0341461
LBR	0.501	0.503	-0.0881723	0.940714	0.0488347
FADS2	0.622	0.623	-0.0880063	0.940822	0.0443531
MRPL4	0.511	0.521	-0.0878956	0.940894	0.00298906
RAC1	0.94	0.939	-0.0877807	0.940969	1.87772e-05
ATP6V0E1	0.916	0.905	-0.0877128	0.941013	8.37347e-05
JAK1	0.932	0.932	-0.0874927	0.941157	0.000831821
SRSF4	0.813	0.816	-0.0874379	0.941193	0.00112685
EIF2AK4	0.705	0.702	-0.0871654	0.941371	0.0360679
PHF20	0.761	0.757	-0.0871647	0.941371	0.0239468
BUD31	0.606	0.607	-0.0871099	0.941407	0.00049069
SND1	0.73	0.737	-0.0870275	0.941461	0.00702055
CPSF2	0.327	0.353	-0.0870043	0.941476	0.0059233
TBC1D16	0.286	0.32	-0.0866596	0.941701	0.000376048
MPC2	0.739	0.718	-0.0866036	0.941737	0.0012673
ZC3H13	0.765	0.766	-0.0863761	0.941886	0.0018011
CD81	0.857	0.844	-0.0863684	0.941891	0.00208393
PSMD13	0.53	0.527	-0.0862801	0.941948	0.0342169
HNRNPK	0.929	0.923	-0.0862743	0.941952	9.85414e-06
LMO2	0.904	0.888	-0.0862005	0.942	0.0179322
CLIC1	0.994	0.992	-0.0857781	0.942276	1.3074e-07
MBD3	0.263	0.289	-0.0857764	0.942277	0.00524391
POLR2H	0.691	0.69	-0.0856729	0.942345	0.000921158
SEPTIN7	0.955	0.952	-0.0856492	0.94236	0.00193308
HAGHL	0.262	0.293	-0.0855159	0.942447	0.00350809
FKBP3	0.693	0.697	-0.0854332	0.942501	4.86257e-05
BID	0.45	0.465	-0.0852061	0.94265	0.00469831
ANKRD33B	0.415	0.439	-0.0851113	0.942712	0.0249391
MYL6B	0.822	0.805	-0.084705	0.942977	0.00279906
MRPL11	0.694	0.684	-0.0845131	0.943103	0.00865831
UBE2K	0.821	0.808	-0.0844821	0.943123	0.0127772
WARS1	0.148	0.195	-0.0843393	0.943216	2.8476e-07
IFI16	0.951	0.943	-0.0842735	0.943259	0.000117154
PSMD4	0.7	0.685	-0.0840963	0.943375	0.0395967
NUDCD2	0.585	0.576	-0.0840907	0.943379	0.0314271
EI24	0.421	0.442	-0.0839963	0.943441	0.0128927
ZC3H12C	0.724	0.723	-0.0839057	0.9435	0.0479401
MYL12A	0.896	0.892	-0.083834	0.943547	0.000636968
HNRNPH3	0.764	0.731	-0.0837207	0.943621	0.036046
PSMA3	0.783	0.777	-0.0836447	0.943671	0.013729
LYPLA1	0.71	0.698	-0.0836081	0.943695	0.0194031
IMPDH2	0.914	0.901	-0.0836052	0.943696	0.025597
TMBIM6	0.904	0.884	-0.0831751	0.943978	0.000257665
COX7A2L	0.833	0.807	-0.0828931	0.944162	0.00759328
TOP2A	0.15	0.185	-0.082686	0.944298	0.0044384
LYAR	0.275	0.307	-0.0826635	0.944313	0.0198689
RAB10	0.825	0.817	-0.082339	0.944525	0.0389583
CABLES1	0.691	0.714	-0.0817224	0.944929	1.72042e-07
ARF1	0.8	0.787	-0.081664	0.944967	0.0143097
CAPZB	0.951	0.932	-0.0814429	0.945112	0.000373743
RPN2	0.773	0.776	-0.0812315	0.94525	2.83801e-05
IGFBP7	0.879	0.875	-0.0810576	0.945364	0.000237349
PSME1	0.951	0.947	-0.0810408	0.945375	0.00110681
PTGES3	0.938	0.923	-0.0805927	0.945669	8.481e-05
MTPN	0.949	0.94	-0.0803533	0.945826	0.00133786
NUP50-DT	0.226	0.258	-0.0803053	0.945857	0.00516914
DGKZ	0.508	0.51	-0.0800921	0.945997	0.049047
RSL1D1	0.9	0.89	-0.079943	0.946095	0.0485679
SSBP1	0.913	0.904	-0.0795316	0.946365	2.30761e-05
ATP8B4	0.991	0.989	-0.0795067	0.946381	0.0372004
PTPRE	0.26	0.29	-0.0786944	0.946914	0.0238744
SLC7A5	0.131	0.171	-0.0784474	0.947076	2.92412e-05
TXNRD1	0.773	0.762	-0.0783225	0.947158	0.00212095
SUMO1	0.786	0.775	-0.0781248	0.947288	0.0109451
ATP5PB	0.885	0.87	-0.0779656	0.947393	0.0238577
CCT7	0.719	0.717	-0.0778913	0.947441	0.029305
SEC11A	0.935	0.925	-0.0775663	0.947655	0.0454119
H2BC15	0.202	0.235	-0.0772572	0.947858	0.0129025
BSG	0.72	0.702	-0.0771443	0.947932	0.0298493
DDX5	0.939	0.943	-0.0762239	0.948537	0.000452232
CAP1	0.756	0.74	-0.0761054	0.948615	0.0476315
UBXN4	0.89	0.883	-0.0758695	0.94877	0.0306902
BCLAF1	0.837	0.821	-0.0758436	0.948787	0.046132
PRRC2C	0.925	0.922	-0.0746109	0.949598	0.0209375
MYL12B	0.968	0.955	-0.0743898	0.949744	0.000563699
ARPC2	0.991	0.991	-0.0743274	0.949785	3.25142e-05
ENSG00000290791	0.176	0.208	-0.0742784	0.949817	0.0185378
P2RY14	0.462	0.381	0.0704542	1.05005	6.57157e-05
FGF11	0.157	0.082	0.0705329	1.0501	5.3346e-24
UBE2V1	0.854	0.781	0.0705354	1.05011	0.00150054
NOP53	0.985	0.97	0.0708255	1.05032	1.3953e-06
TARS3	0.4	0.304	0.0708391	1.05033	6.23722e-11
ENSG00000251314	0.355	0.279	0.0710914	1.05051	2.65622e-07
FAM227B	0.317	0.224	0.0711371	1.05054	4.42324e-14
SLC12A6	0.638	0.563	0.0712073	1.0506	0.00182063
MIR4435-2HG	0.632	0.536	0.0714106	1.05074	5.08109e-08
RSL24D1	0.924	0.88	0.0714587	1.05078	0.000152264
MEG3	0.425	0.336	0.0716801	1.05094	3.51198e-09
PYGL	0.744	0.669	0.0720112	1.05118	0.000383689
HLF	0.669	0.593	0.072068	1.05122	0.00554339
RBM39	0.969	0.952	0.0728165	1.05177	3.84677e-08
DGKG	0.263	0.189	0.0728668	1.0518	2.76136e-11
FBXO42	0.5	0.416	0.0729387	1.05186	1.13962e-05
LAPTM5	0.909	0.845	0.0730136	1.05191	3.43162e-05
RBPMS	0.924	0.881	0.0731464	1.05201	0.0221287
AEBP2	0.67	0.584	0.073191	1.05204	0.000221565
PARD3B	0.36	0.282	0.0735745	1.05232	6.38652e-08
LINC02649	0.189	0.115	0.0738618	1.05253	1.01904e-17
CYTIP	0.393	0.303	0.0743633	1.0529	2.08836e-09
KIAA0087	0.242	0.174	0.0744936	1.05299	4.50569e-10
LST1	0.669	0.579	0.0744945	1.05299	6.61983e-07
SNED1	0.456	0.361	0.0748639	1.05326	5.88849e-10
AKR1C3	0.87	0.807	0.0751165	1.05345	0.00304369
ALOX5	0.211	0.134	0.0752576	1.05355	5.27086e-17
KIF9-AS1	0.503	0.423	0.0752832	1.05357	3.06106e-06
NCOA7	0.792	0.718	0.0752881	1.05357	0.00663571
ELOB	0.915	0.872	0.0754502	1.05369	3.96359e-06
DARS1	0.925	0.88	0.0758257	1.05396	0.0134532
TET2	0.746	0.675	0.0758946	1.05401	0.000980847
SNRPD2	0.978	0.958	0.0763333	1.05433	6.66621e-08
IDS	0.711	0.624	0.0763409	1.05434	1.47213e-05
NFIL3	0.277	0.2	0.0770035	1.05482	5.16727e-11
PMS2P4	0.569	0.481	0.0773663	1.05509	4.97263e-06
NME8	0.342	0.263	0.0775012	1.05519	3.59476e-09
GBP2	0.601	0.498	0.0777651	1.05538	6.7919e-08
HEMGN	0.489	0.401	0.0777783	1.05539	1.48043e-06
ENSG00000231201	0.381	0.279	0.0780532	1.05559	7.8588e-14
ARHGEF3	0.875	0.82	0.0785492	1.05596	8.04597e-05
FXR1	0.86	0.773	0.0785972	1.05599	6.64844e-08
RNF145	0.637	0.521	0.0786792	1.05605	6.01012e-12
RLF	0.678	0.588	0.0788141	1.05615	1.51082e-06
ANKRD12	0.945	0.924	0.0791281	1.05638	0.000809961
ZRANB2	0.912	0.864	0.0791711	1.05641	2.24758e-07
PTPRC	0.981	0.976	0.0793233	1.05652	0.00467642
ZSWIM5	0.321	0.244	0.0793274	1.05653	2.92807e-09
DENND5A	0.731	0.644	0.0794146	1.05659	7.96325e-05
ENO1	0.999	0.999	0.079489	1.05664	1.48894e-09
AFF3	0.324	0.245	0.0795789	1.05671	4.83304e-10
GLIPR1	0.871	0.804	0.0797096	1.05681	0.00205693
BTD	0.489	0.394	0.0797123	1.05681	2.57867e-09
PNRC1	0.835	0.773	0.0797574	1.05684	9.69528e-05
SRPX2	0.41	0.309	0.0798623	1.05692	8.23168e-13
C4orf47	0.149	0.089	0.0799417	1.05698	1.09831e-14
MMP24	0.336	0.238	0.0801629	1.05714	1.67222e-15
NLRP1	0.334	0.243	0.0801786	1.05715	1.24303e-13
ALG13	0.62	0.521	0.0801964	1.05716	6.00892e-08
FLNB	0.564	0.448	0.0802855	1.05723	5.73993e-12
FAM172A	0.855	0.8	0.0810369	1.05778	1.3811e-05
MAP4K3-DT	0.605	0.525	0.0812332	1.05792	2.15577e-05
SNHG14	0.73	0.656	0.0812442	1.05793	6.92743e-05
SNHG19	0.485	0.385	0.0813544	1.05801	1.39231e-10
EVI2A	0.45	0.359	0.0819671	1.05846	6.9427e-09
SMIM27	0.275	0.174	0.082003	1.05849	2.80673e-23
MYO9A	0.624	0.536	0.082421	1.05879	1.60917e-06
TMEM91	0.635	0.517	0.0825688	1.0589	9.22507e-12
PPP2R5C	0.723	0.632	0.0827202	1.05901	4.448e-07
ENSG00000251600	0.527	0.439	0.0832062	1.05937	3.0514e-07
ENSG00000271945	0.34	0.274	0.0844148	1.06026	1.41434e-05
LINC01572	0.358	0.279	0.0846347	1.06042	1.62196e-08
ARID5B	0.748	0.681	0.0853347	1.06093	0.000216392
CACNB2	0.441	0.377	0.0855026	1.06106	0.000704593
ATP5MJ	0.93	0.89	0.0856463	1.06116	6.6609e-07
MRPL33	0.633	0.523	0.0857154	1.06121	2.44782e-10
MBNL1-AS1	0.384	0.289	0.085744	1.06123	1.01894e-11
TRPC1	0.362	0.266	0.0860823	1.06148	3.4513e-14
OGA	0.68	0.584	0.0862539	1.06161	4.34239e-09
S100A10	0.885	0.821	0.0866003	1.06186	1.30018e-06
ENSG00000258757	0.305	0.197	0.0874867	1.06252	1.41061e-23
LINC01473	0.8	0.745	0.087666	1.06265	0.0138722
BABAM2	0.857	0.805	0.0877036	1.06268	7.93763e-05
UBR5-DT	0.603	0.505	0.0878724	1.0628	3.17952e-08
ABCA5	0.492	0.393	0.0890348	1.06366	1.9214e-11
ZMAT1	0.389	0.283	0.0891366	1.06373	3.185e-17
PFDN5	1	0.997	0.0892398	1.06381	2.56428e-12
VIM	0.999	0.999	0.0900871	1.06443	6.76643e-12
CCDC175	0.523	0.432	0.0905571	1.06478	2.80342e-09
ENSG00000289731	0.23	0.153	0.0910931	1.06518	1.55143e-15
GPR141	0.786	0.729	0.091135	1.06521	0.000701107
YTHDC1	0.754	0.664	0.0915386	1.06551	7.70453e-09
S100Z	0.806	0.746	0.0920004	1.06585	0.000417956
PFKFB4	0.285	0.187	0.0923896	1.06613	7.48397e-21
HLA-DRB5	0.909	0.844	0.0927539	1.0664	1.76205e-10
LDHA	0.979	0.968	0.092754	1.0664	1.02885e-09
EFCAB13	0.388	0.286	0.0927898	1.06643	3.15164e-16
SLC38A4-AS1	0.759	0.705	0.092888	1.0665	0.0300516
NSA2	0.931	0.887	0.0930285	1.06661	3.19281e-11
DPM3	0.519	0.416	0.0933026	1.06681	1.39159e-11
CTNND1	0.671	0.576	0.0934208	1.0669	1.74634e-08
SH3D21	0.254	0.152	0.0934903	1.06695	7.57538e-27
CCNL1	0.677	0.569	0.0935274	1.06698	7.83658e-11
PABPC1	0.999	0.996	0.0935907	1.06702	1.8182e-15
IL12A-AS1	0.736	0.665	0.0940674	1.06738	8.42167e-05
EGLN3	0.458	0.335	0.0941345	1.06742	1.14716e-18
RBM3	0.9	0.832	0.0942212	1.06749	1.74464e-11
SON	0.937	0.887	0.0943588	1.06759	1.79999e-09
ENSG00000254420	0.464	0.362	0.0944731	1.06768	2.66158e-12
DDT	0.898	0.852	0.094552	1.06773	3.00331e-12
THBS1	0.205	0.133	0.0946355	1.0678	1.66289e-15
TAFA2	0.891	0.853	0.0950425	1.0681	0.0241744
COX7B	0.861	0.797	0.0953591	1.06833	1.07586e-08
SCN1A-AS1	0.49	0.404	0.0955219	1.06845	4.53824e-09
MTLN	0.406	0.278	0.0959079	1.06874	4.9389e-25
CD9	0.552	0.469	0.0960845	1.06887	2.21112e-05
SAP30-DT	0.233	0.135	0.0962823	1.06902	3.28641e-28
SOCS3	0.428	0.338	0.0963608	1.06907	3.23565e-09
PRKACB	0.943	0.897	0.0963742	1.06908	1.89627e-06
GOLGA8B	0.419	0.305	0.0966155	1.06926	1.88907e-19
SYF2	0.853	0.765	0.0966446	1.06928	6.49728e-09
FGGY	0.543	0.452	0.0967034	1.06933	1.62182e-08
ZSCAN16-AS1	0.445	0.317	0.0969552	1.06951	1.8296e-21
MALRD1	0.514	0.447	0.0979508	1.07025	0.000199501
SNHG12	0.327	0.232	0.0981823	1.07042	1.08011e-15
HIF1A-AS3	0.372	0.274	0.0982141	1.07045	1.97392e-13
PLOD2	0.644	0.563	0.0984518	1.07062	7.17152e-06
PRR16	0.426	0.356	0.0991105	1.07111	1.58797e-06
C4orf48	0.58	0.457	0.0993283	1.07127	2.90467e-17
COPS9	0.727	0.623	0.0998102	1.07163	2.13356e-12
TCOF1	0.572	0.457	0.0998189	1.07164	3.01372e-12
ZC3H6	0.429	0.326	0.0999198	1.07171	2.06479e-15
TCF25	0.884	0.813	0.100033	1.0718	6.80072e-12
MBNL1	0.994	0.992	0.100349	1.07203	0.00195993
SEMA3C	0.164	0.089	0.100753	1.07233	6.48445e-23
VWF	0.351	0.273	0.100891	1.07244	1.40955e-09
NDUFB3	0.69	0.582	0.101063	1.07256	1.05199e-10
PLAG1	0.3	0.192	0.101086	1.07258	2.32666e-25
HLA-DRA	0.998	0.998	0.101093	1.07259	7.17983e-14
ENSG00000228655	0.737	0.667	0.101305	1.07274	7.63217e-09
LINC00877	0.295	0.22	0.101357	1.07278	5.64542e-11
SNHG8	0.994	0.984	0.101415	1.07283	7.04107e-17
CASC15	0.869	0.839	0.101933	1.07321	0.0171287
SCAPER	0.739	0.672	0.102895	1.07393	1.61354e-05
TIPARP	0.655	0.57	0.103064	1.07405	1.18432e-06
HLA-DQA1	0.745	0.648	0.103209	1.07416	8.51095e-11
SLC2A3	0.77	0.719	0.103511	1.07438	0.0363474
SEC62	0.884	0.809	0.103843	1.07463	1.73311e-13
ZNF292	0.925	0.895	0.104213	1.07491	4.22076e-08
WDPCP	0.719	0.632	0.104726	1.07529	4.40901e-07
EMCN	0.537	0.442	0.105353	1.07576	6.336e-12
EIF4A2	0.886	0.821	0.105636	1.07597	3.96457e-09
ROMO1	0.728	0.634	0.105993	1.07623	8.60634e-11
LINC01122	0.843	0.787	0.106855	1.07688	4.18974e-08
ENSG00000291174	0.293	0.183	0.106895	1.07691	4.07071e-28
SNX10-AS1	0.77	0.692	0.107727	1.07753	8.26987e-07
NDUFA3	0.564	0.444	0.109006	1.07849	3.14388e-18
PET100	0.609	0.486	0.10947	1.07883	1.47157e-16
MIR210HG	0.317	0.189	0.110789	1.07982	1.75618e-34
PAM	0.757	0.689	0.110982	1.07996	2.52267e-07
PDK1-AS1	0.311	0.193	0.110994	1.07997	9.91159e-31
SMIM26	0.792	0.694	0.111241	1.08016	2.64581e-13
DDX18	0.734	0.618	0.111967	1.0807	3.6189e-16
HLA-E	0.989	0.981	0.11232	1.08096	7.4471e-12
NAALADL2	0.577	0.506	0.112793	1.08132	1.22683e-05
ENSG00000257239	0.539	0.443	0.113804	1.08208	2.67817e-11
LRRC75A	0.377	0.245	0.113918	1.08216	1.13525e-29
POLR2L	0.751	0.688	0.113944	1.08218	1.45284e-06
BMERB1	0.609	0.506	0.114753	1.08279	3.19701e-13
LIMS1	0.976	0.961	0.115491	1.08334	4.52e-08
UBA52	1	1	0.116194	1.08387	9.75436e-47
MAN1A1	0.843	0.799	0.116362	1.084	0.025947
FAM162A	0.811	0.74	0.116415	1.08404	1.86003e-09
JAML	0.698	0.609	0.116893	1.0844	5.87791e-10
HOXA3	0.589	0.464	0.11704	1.08451	2.89658e-18
TEX14	0.214	0.113	0.117271	1.08468	4.16075e-36
TENT5A	0.431	0.333	0.117317	1.08472	7.55653e-15
CCSER1	0.708	0.652	0.117597	1.08493	1.61897e-05
ANKRD28	0.953	0.931	0.117729	1.08503	1.12444e-07
CLEC2B	0.895	0.841	0.117918	1.08517	4.9219e-06
COX8A	0.849	0.763	0.120195	1.08688	6.29639e-17
BNIP3L	0.901	0.84	0.121034	1.08751	5.85279e-13
NKAIN2	0.986	0.979	0.121281	1.0877	0.00466461
MXI1	0.565	0.442	0.12131	1.08772	1.22232e-19
DISC1FP1	0.467	0.396	0.121386	1.08778	6.82426e-07
ZC3H12B	0.677	0.608	0.121649	1.08798	1.76482e-05
GBE1	0.755	0.692	0.122397	1.08854	2.60848e-06
RSRP1	0.851	0.77	0.123751	1.08956	4.25062e-17
ENSG00000228401	0.664	0.553	0.124578	1.09019	3.59781e-16
HLA-DPB1	0.999	0.994	0.125082	1.09057	5.11059e-15
TRIM22	0.771	0.667	0.125224	1.09068	9.18815e-17
UQCR10	0.945	0.9	0.125461	1.09086	1.52001e-16
CD53	0.823	0.733	0.125748	1.09107	4.22251e-15
KRT8	0.438	0.323	0.126742	1.09183	3.8328e-21
H2AC20	0.52	0.387	0.126823	1.09189	1.03218e-24
LINC01515	0.595	0.514	0.127566	1.09245	2.01809e-10
SLIRP	0.754	0.662	0.127903	1.0927	3.20782e-14
FAM153CP	0.289	0.184	0.129186	1.09368	6.49153e-27
TXNIP	0.956	0.934	0.129594	1.09399	4.04452e-10
ERICH1	0.792	0.684	0.129746	1.0941	2.70461e-17
LXN	0.693	0.608	0.130871	1.09495	5.92054e-08
IFI27L2	0.629	0.496	0.132111	1.0959	1.55286e-20
A1BG	0.501	0.34	0.132285	1.09603	7.24721e-38
HLA-DPA1	0.996	0.993	0.133383	1.09686	1.57268e-20
WSB1	0.854	0.771	0.134121	1.09742	1.76312e-13
ITGB3BP	0.546	0.44	0.136182	1.09899	1.54939e-13
IMMP2L	0.912	0.879	0.136241	1.09904	2.30103e-09
CD74	1	0.999	0.136602	1.09931	1.61768e-29
C4orf3	0.887	0.811	0.137035	1.09964	1.39931e-18
CALCRL-AS1	0.499	0.383	0.137241	1.0998	1.20414e-19
NDUFB4	0.907	0.835	0.137383	1.09991	2.22373e-22
ENSG00000248373	0.292	0.236	0.137465	1.09997	1.70732e-05
NDUFC1	0.832	0.704	0.138491	1.10075	5.2026e-25
SNRPF	0.903	0.836	0.140095	1.10198	8.45503e-22
SVIL	0.643	0.543	0.141359	1.10294	6.0284e-14
GOLGA8A	0.472	0.344	0.141812	1.10329	1.51699e-28
COX6B1	0.972	0.943	0.1422	1.10359	2.43854e-29
COL24A1	0.773	0.719	0.142813	1.10406	3.12005e-06
ATP5MG	0.992	0.981	0.142894	1.10412	9.39885e-34
GMDS-DT	0.805	0.74	0.143205	1.10436	6.03553e-11
CLDN14-AS1	0.488	0.362	0.143671	1.10471	1.26002e-25
PPDPF	0.928	0.841	0.143886	1.10488	8.07281e-27
NDUFB1	0.828	0.718	0.14603	1.10652	9.09414e-23
DLG2	0.425	0.355	0.146185	1.10664	6.07887e-07
ATP5ME	0.844	0.753	0.146522	1.1069	1.34369e-22
FTX	0.958	0.93	0.147475	1.10763	4.68373e-14
EIF3E	1	0.995	0.149062	1.10885	1.42585e-41
CD109	0.936	0.891	0.150693	1.1101	5.22979e-14
SEM1	0.915	0.836	0.151765	1.11093	4.74781e-32
SETBP1	0.63	0.526	0.157115	1.11505	3.26119e-16
CYTOR	0.741	0.598	0.157225	1.11514	1.04049e-32
COX7A2	0.954	0.91	0.157605	1.11543	6.53855e-35
COX6C	0.968	0.935	0.158705	1.11628	5.88369e-30
PLCG2	0.769	0.64	0.160692	1.11782	6.01708e-29
MEF2C-AS1	0.625	0.495	0.161411	1.11838	2.01632e-26
PRELID2	0.636	0.535	0.163807	1.12024	6.63506e-15
CXCL8	0.128	0.071	0.164561	1.12082	6.89136e-17
GALNTL6	0.273	0.174	0.166455	1.1223	2.7472e-25
TMEM256	0.792	0.649	0.168718	1.12406	3.22226e-38
CLDN14	0.393	0.263	0.170072	1.12511	4.11083e-34
TAF1D	0.896	0.804	0.172007	1.12662	9.88952e-36
XIST	0.412	0.36	0.173284	1.12762	4.01229e-07
NDUFA1	0.878	0.779	0.174888	1.12888	3.94787e-33
TCF4	0.899	0.848	0.175959	1.12972	3.14758e-17
UQCR11	0.935	0.885	0.177477	1.1309	2.5652e-33
ADGRG6	0.63	0.491	0.177529	1.13094	2.70634e-32
GUCY1A1	0.926	0.896	0.178486	1.1317	1.85311e-14
AIF1	0.993	0.979	0.183032	1.13527	7.80946e-46
UBL5	0.935	0.862	0.184175	1.13617	2.69245e-39
TMA7	0.969	0.931	0.187019	1.13841	7.73461e-41
EEF1A1	1	1	0.189265	1.14018	8.69798e-159
P4HA1	0.702	0.572	0.190955	1.14152	1.50248e-29
ANK3	0.741	0.649	0.193598	1.14361	9.88767e-19
PDZRN4	0.673	0.613	0.195575	1.14518	1.06182e-08
GAS5	1	0.999	0.195909	1.14545	6.83756e-53
SNHG5	0.999	0.988	0.19873	1.14769	1.2458e-70
TFPI	0.835	0.734	0.20155	1.14993	1.10462e-26
ADAM7-AS1	0.453	0.278	0.202393	1.15061	3.03474e-59
ADAM28	0.764	0.654	0.207707	1.15485	4.73946e-27
S100A6	0.995	0.985	0.210634	1.1572	3.33192e-57
ATP5MK	0.882	0.771	0.217539	1.16275	2.41016e-48
CCDC18-AS1	0.755	0.627	0.223579	1.16763	2.17605e-37
ENSG00000229425	0.945	0.893	0.224367	1.16826	7.07686e-26
SEC61G	0.848	0.702	0.232818	1.17513	2.25431e-63
TMSB10	1	0.999	0.234806	1.17675	9.46862e-83
FAM30A	0.996	0.986	0.237505	1.17895	3.58251e-54
LNCAROD	0.77	0.669	0.248873	1.18828	5.96984e-25
ATP5F1E	0.996	0.982	0.257395	1.19532	1.3252e-81
SNHG6	0.999	0.989	0.260549	1.19793	4.27693e-115
BNIP3	0.699	0.559	0.262331	1.19942	4.0798e-45
PCDH9	0.482	0.415	0.264352	1.2011	1.46773e-07
ENSG00000287092	0.536	0.478	0.265735	1.20225	4.71398e-06
TMEM258	0.896	0.771	0.266109	1.20256	2.155e-88
RBIS	0.93	0.812	0.266438	1.20283	2.72781e-85
CD52	0.997	0.992	0.27053	1.20625	7.35376e-94
OST4	0.981	0.926	0.277495	1.21209	3.26734e-104
COMMD6	0.98	0.924	0.30023	1.23134	2.714e-111
TALAM1	0.845	0.792	0.300666	1.23171	9.56689e-27
FAU	1	1	0.314582	1.24365	4.62377e-269
MLLT3	0.99	0.979	0.327856	1.25515	3.4867e-57
MALAT1	0.999	0.999	0.328082	1.25534	1.40057e-44
UQCRB	1	0.988	0.33474	1.26115	8.35153e-173
COX7C	1	0.996	0.338773	1.26468	8.45265e-224
RORA	0.633	0.469	0.361002	1.28432	4.89663e-58
H4C3	0.975	0.902	0.379304	1.30071	7.04299e-151
ZFAS1	1	0.997	0.422609	1.34035	7.8836e-218
TOMM7	0.995	0.961	0.429057	1.34635	1.87867e-257
ENSG00000289474	0.997	0.998	0.52211	1.43605	3.81511e-58

## Sheet: Table S6
Supplementary Table 6: MSI2-DOWN CHIP-resilience network.
gene	scRNAseq_log2fc	scRNAseq_relative_exp	scRNAseq_pval_adj	cd34-hypertribe_score	cd34-hypertribe_maxdiff	cd34-hypertribe_nsites
MSI2	-0.396693	0.759598	9.98778e-148	0.217742	0.217742	1
NCL	-0.270522	0.82902	1.27651e-53	0.35418	0.240202	2
TPM4	-0.268619	0.830114	1.00715e-61	0.684773	0.537448	2
PRDX2	-0.252591	0.839387	6.36382e-58	0.888206	0.610781	2
RAN	-0.250313	0.840714	1.11784e-52	0.776419	0.508099	3
PARP1	-0.245374	0.843597	1.39324e-61	0.567825	0.270423	3
XBP1	-0.235496	0.849393	8.9115e-41	0.213271	0.110111	2
STMN1	-0.23543	0.849432	1.53869e-30	0.478002	0.200117	3
C1QBP	-0.225621	0.855227	5.73456e-44	0.472703	0.169628	3
HSP90AA1	-0.217016	0.860343	5.54918e-55	2.30157	0.468898	11
PEBP1	-0.209948	0.864569	8.24593e-48	0.403735	0.145095	3
RRP1B	-0.209714	0.864708	3.49035e-33	0.705464	0.414129	2
FADS1	-0.208643	0.865351	3.65603e-38	1.29232	0.374595	7
SLC39A3	-0.202545	0.869016	2.95261e-28	0.498662	0.498662	1
MTHFD2	-0.199812	0.870664	1.12878e-15	2.54746	0.359597	14
PTMS	-0.196559	0.872629	4.06804e-31	0.224546	0.224546	1
ATP5MC3	-0.194363	0.873959	2.89639e-40	1.82438	0.656027	7
SH3BGRL3	-0.191823	0.875499	2.52958e-34	0.477947	0.477947	1
PRKDC	-0.191582	0.875645	1.27389e-19	0.656573	0.344572	3
HSPA4	-0.188629	0.877439	3.17582e-32	1.41566	0.586585	4
SRSF3	-0.186806	0.878549	4.57485e-34	0.831009	0.310815	5
MGST1	-0.186052	0.879008	4.08156e-25	0.450317	0.290713	2
INSIG1	-0.185077	0.879602	2.18012e-21	0.514882	0.394892	2
PDE7A	-0.183312	0.880679	1.38892e-18	0.286977	0.186427	2
CALM1	-0.181935	0.88152	9.3494e-24	3.41294	0.579153	12
EIF3A	-0.181164	0.881991	1.23527e-28	0.888038	0.326752	4
DIAPH1	-0.180015	0.882694	9.18624e-25	0.634498	0.267817	4
ELOVL6	-0.178378	0.883696	1.33238e-16	1.03609	0.372241	4
HMGB1	-0.175081	0.885718	1.82507e-17	1.59761	0.261987	10
CDK6	-0.171727	0.887779	2.19141e-19	11.2668	0.531407	49
SRP14	-0.170793	0.888354	4.67921e-39	3.43656	0.587869	13
SRSF7	-0.1707	0.888411	1.19874e-15	1.53021	0.450372	8
DHCR24	-0.170253	0.888687	1.17428e-23	0.435918	0.169602	3
CCT5	-0.165702	0.891494	1.3166e-20	0.213982	0.213982	1
SREBF2	-0.165515	0.89161	2.43047e-18	0.443273	0.443273	1
MSN	-0.164439	0.892275	7.78549e-27	4.01893	0.621385	18
HNRNPR	-0.164104	0.892483	9.1184e-18	0.274941	0.168293	2
DKC1	-0.163244	0.893015	2.25839e-17	0.569675	0.304479	3
H3-3B	-0.162898	0.893229	4.09168e-39	1.63137	0.289014	10
GTF2A2	-0.162777	0.893304	1.34537e-21	0.586133	0.39097	2
HNRNPA2B1	-0.162575	0.893429	2.27227e-19	0.691198	0.466176	3
COX5A	-0.158829	0.895752	1.95144e-23	0.823074	0.509406	2
HNRNPU	-0.158364	0.896041	3.04842e-19	2.07741	0.525387	6
DCTPP1	-0.158068	0.896225	6.44463e-16	0.614387	0.313293	2
PKM	-0.157277	0.896716	1.32619e-21	1.66348	0.579839	6
SET	-0.156019	0.897498	3.86091e-28	1.95939	0.349745	10
SLC7A1	-0.155416	0.897873	1.11793e-11	0.706431	0.285405	3
LSM4	-0.154812	0.898249	3.02655e-14	0.296182	0.296182	1
SRPK2	-0.151423	0.900362	1.86133e-14	0.415956	0.217146	2
TMEM97	-0.151114	0.900555	1.15535e-14	0.56785	0.198657	4
SCD	-0.149332	0.901668	2.03972e-18	5.51023	0.68075	25
IKZF1	-0.149038	0.901852	2.72883e-13	1.75875	0.305871	9
HDGF	-0.148908	0.901933	3.68971e-15	0.466341	0.331899	2
PHACTR2	-0.148812	0.901993	1.10984e-12	0.67298	0.37532	3
HNRNPF	-0.148661	0.902087	1.99545e-17	0.587072	0.185745	4
RUNX1	-0.148186	0.902384	5.60529e-16	0.215539	0.215539	1
SLC38A1	-0.14731	0.902933	2.46195e-10	0.52439	0.172566	4
WWOX	-0.147288	0.902946	0.0166077	0.823676	0.374835	3
XRCC5	-0.145989	0.90376	1.49939e-21	0.921867	0.221733	6
SNRPD1	-0.143481	0.905332	8.84844e-17	1.3085	0.395253	6
SINHCAF	-0.142621	0.905872	9.93784e-12	2.05654	0.637757	6
YWHAB	-0.142057	0.906226	5.64354e-18	0.538676	0.369389	2
SEPTIN11	-0.141502	0.906575	1.82431e-14	2.53636	0.349591	14
HIPK2	-0.138917	0.908201	8.89976e-10	1.55258	0.273461	9
SYNCRIP	-0.137752	0.908934	3.21127e-13	3.48608	0.609489	15
LSS	-0.133723	0.911476	1.11692e-08	0.338894	0.338894	1
ST8SIA6	-0.132347	0.912346	3.6801e-10	4.81351	0.474908	20
ARPC5	-0.132204	0.912437	5.97539e-12	0.355786	0.201007	2
SLC25A3	-0.129649	0.914054	5.5707e-19	0.248756	0.248756	1
CENPF	-0.129382	0.914223	6.58802e-08	0.506829	0.506829	1
LAT2	-0.12823	0.914953	1.41991e-06	0.216012	0.216012	1
RBM28	-0.127593	0.915357	6.19739e-08	0.612605	0.496679	2
HNRNPD	-0.126872	0.915815	4.82397e-12	0.568792	0.466303	2
PSMB2	-0.126408	0.916109	6.47764e-10	0.827341	0.455791	3
RREB1	-0.12567	0.916578	4.36226e-06	0.636858	0.377365	3
DNAJA1	-0.12523	0.916858	5.90964e-09	0.780802	0.335672	4
MLEC	-0.125153	0.916907	1.17357e-10	1.30322	0.34112	6
DNAJC8	-0.125074	0.916957	9.84484e-12	0.730937	0.294715	4
CNBP	-0.12475	0.917163	2.45147e-13	0.779893	0.415151	3
SMARCC1	-0.124295	0.917452	2.52955e-12	3.20315	0.66389	8
NOLC1	-0.124057	0.917604	7.67716e-07	0.487544	0.231419	3
STAT3	-0.123878	0.917718	8.65122e-10	1.04406	0.412536	5
MTDH	-0.123789	0.917774	3.25765e-17	1.75746	0.394544	8
POMP	-0.12287	0.918359	7.95252e-11	0.443675	0.210118	3
ANP32A	-0.122864	0.918363	1.45216e-12	0.202599	0.202599	1
SPINT2	-0.120637	0.919782	3.54984e-14	0.686885	0.536585	2
TFRC	-0.119766	0.920337	2.45307e-06	4.35378	0.698686	17
SERBP1	-0.119478	0.92052	2.18828e-13	2.30006	0.217412	15
ODC1	-0.119454	0.920536	3.8027e-09	0.302302	0.168296	2
ZC3H15	-0.119329	0.920616	3.06644e-10	0.224903	0.123934	2
TMED3	-0.1181	0.9214	3.41899e-10	0.66761	0.520658	2
PCLAF	-0.117698	0.921657	4.16008e-06	1.78837	0.485162	7
CAT	-0.117628	0.921702	0.00203712	0.323203	0.323203	1
SPCS2	-0.117545	0.921755	1.98744e-10	0.945718	0.369948	4
RAMP1	-0.116996	0.922106	0.00184379	0.26695	0.26695	1
ADK	-0.116308	0.922546	1.01395e-07	0.394301	0.394301	1
GSPT1	-0.115646	0.922969	2.88313e-06	5.83982	0.616426	25
TMPO	-0.115264	0.923214	9.34401e-05	6.8852	0.726617	26
LRRC8D	-0.115139	0.923294	3.54561e-05	0.232824	0.232824	1
H2AZ2	-0.114916	0.923436	2.04043e-09	2.04211	0.490746	7
LAPTM4B	-0.114821	0.923497	3.73749e-08	1.62337	0.425282	6
LPIN2	-0.113885	0.924096	2.77987e-06	2.73124	0.596562	10
CYCS	-0.113486	0.924352	2.8565e-05	0.673876	0.248768	4
FKBP5	-0.113059	0.924625	1.30062e-09	0.968179	0.221028	7
SLC39A10	-0.112857	0.924755	7.49099e-10	3.33078	0.756819	11
H1-0	-0.112461	0.925009	0.0045969	1.3039	0.438172	6
CDK2AP1	-0.11235	0.92508	2.87433e-07	1.81427	0.759134	6
SFPQ	-0.111687	0.925505	1.10639e-06	1.43264	0.638686	5
HMGCR	-0.11145	0.925657	1.70196e-07	0.867455	0.246526	5
SUMO2	-0.11115	0.92585	2.51125e-17	0.531857	0.531857	1
GRB10	-0.11003	0.926569	0.00125145	0.930764	0.353383	4
EEF1E1	-0.109895	0.926656	2.692e-06	0.613288	0.374001	2
UBE2L3	-0.109688	0.926789	6.56845e-08	0.2672	0.138336	2
MAT2A	-0.108863	0.927318	8.22474e-06	0.799697	0.303935	5
SERPINE2	-0.108284	0.927691	9.19012e-05	0.845603	0.328992	4
AP2M1	-0.108251	0.927712	3.50261e-08	1.87254	0.587624	6
SOD2	-0.107887	0.927946	0.00327473	2.18597	0.530803	11
LARP1	-0.107782	0.928014	3.05647e-05	0.588151	0.241342	3
BAZ1B	-0.107255	0.928353	0.000214804	0.716581	0.256969	4
LCP1	-0.106813	0.928637	1.22056e-05	1.51126	0.705278	4
UBE2L6	-0.106583	0.928785	1.32164e-05	1.08121	0.438192	6
SMC1A	-0.106565	0.928797	0.000157876	0.818382	0.354184	4
MLC1	-0.106372	0.928921	3.77568e-05	1.21009	0.413103	5
AMD1	-0.105562	0.929443	4.96765e-05	2.06135	0.547874	7
TMEM50A	-0.105493	0.929487	3.53505e-07	0.332358	0.201928	2
TRIM44	-0.104528	0.930109	3.95354e-06	2.02096	0.449583	8
STOM	-0.104123	0.930371	3.27544e-05	3.35126	0.643127	13
SERPINB1	-0.103985	0.930459	9.07596e-06	2.74855	0.611615	12
SSU72	-0.103883	0.930525	7.49305e-06	0.520892	0.190421	4
TMED8	-0.103803	0.930577	7.28263e-05	0.891015	0.570778	3
UBASH3B	-0.103406	0.930833	0.0110029	4.71187	0.655362	19
SPCS1	-0.10334	0.930875	5.71858e-06	0.320439	0.183654	2
TSPAN3	-0.102236	0.931588	2.11992e-05	0.596297	0.272359	3
SUPT4H1	-0.102066	0.931698	3.69555e-05	0.331564	0.210938	2
CBFA2T3	-0.10167	0.931954	0.000576498	0.200579	0.200579	1
EIF2AK1	-0.101268	0.932214	1.80527e-06	0.657338	0.258252	3
XPOT	-0.101034	0.932365	0.000205694	1.28025	0.41909	4
SKP1	-0.100918	0.93244	9.21729e-06	1.24196	0.376064	6
ANKRD11	-0.100793	0.93252	0.00581263	0.293774	0.293774	1
URI1	-0.100734	0.932558	0.000514288	0.615527	0.466276	2
NIN	-0.100469	0.93273	0.000824498	2.54592	0.638974	8
MAPKAP1	-0.0999378	0.933073	0.000753674	2.96805	0.577079	9
ILF3	-0.0995383	0.933332	3.73599e-05	1.23931	0.256624	6
E2F3	-0.0989429	0.933717	0.0104449	0.88692	0.285895	4
HNRNPC	-0.0988781	0.933759	6.78462e-09	2.93935	0.665671	12
ADI1	-0.0987193	0.933862	1.26417e-05	1.17257	0.639859	4
SRSF10	-0.0980802	0.934275	7.11072e-05	4.79108	0.557474	20
HACD3	-0.0978656	0.934414	4.90973e-05	0.689639	0.459758	3
ATP6V0A2	-0.0978569	0.93442	0.0318984	1.99801	0.42637	7
SLC5A3	-0.0973013	0.93478	0.0168493	2.99392	0.546008	11
CST7	-0.0969983	0.934976	1.84476e-06	0.386772	0.386772	1
ELF1	-0.0969273	0.935022	3.3392e-05	0.398153	0.207643	2
NDUFB9	-0.0967213	0.935156	0.000906336	4.44431	0.410726	18
GART	-0.0964259	0.935347	0.00472035	0.622399	0.288712	3
ZFAND3	-0.0963002	0.935429	0.000884461	0.76502	0.76502	1
NSD2	-0.0955513	0.935915	0.0136756	0.825219	0.410474	3
ATP6V1G1	-0.0949386	0.936312	4.17713e-06	1.59803	0.495481	6
SLTM	-0.09478	0.936415	1.43564e-05	1.44095	0.298055	7
SNRPD3	-0.0946781	0.936481	0.000233252	0.206871	0.103825	2
TMED10	-0.0944778	0.936611	0.000330098	2.92656	0.722778	9
NFATC3	-0.0943147	0.936717	0.0223456	1.45024	0.356738	5
RBM8A	-0.0940057	0.936918	4.09078e-05	4.62612	0.696282	22
ACTR3	-0.0938387	0.937026	1.47241e-05	2.05313	0.538795	7
GNAQ	-0.0936767	0.937131	0.00158427	1.14516	0.403252	5
UBE2N	-0.0932005	0.937441	0.000269288	1.38204	0.527597	5
TPX2	-0.0930712	0.937525	8.04446e-06	0.247871	0.247871	1
ENSA	-0.0926196	0.937818	1.54211e-06	3.51484	0.809261	10
RAB7A	-0.0925382	0.937871	0.000390578	1.06647	0.295414	6
TRNT1	-0.0923573	0.937989	0.0229507	1.20728	0.58105	5
JPT1	-0.0921651	0.938114	0.00239793	0.884678	0.458883	3
VCP	-0.0920485	0.93819	0.000758232	0.462981	0.197785	3
G3BP1	-0.0918639	0.93831	0.00937707	0.680936	0.215253	4
PPA1	-0.0918085	0.938346	0.00148273	0.300676	0.300676	1
TNFSF13B	-0.0911876	0.93875	0.0442253	2.48209	0.857143	7
SMARCA5	-0.0911452	0.938777	0.00570513	3.70729	0.422629	16
CPNE1	-0.0908854	0.938946	0.0428422	1.05333	0.45959	4
LAMTOR5	-0.0900482	0.939491	0.00123736	0.372653	0.236295	2
EIF4G2	-0.0895595	0.93981	0.0449626	1.30696	0.338821	7
PSMA2	-0.0893509	0.939946	0.000133971	0.432729	0.209594	3
SEPTIN6	-0.0893205	0.939965	2.64782e-05	1.03222	0.408769	4
PIM1	-0.0890102	0.940168	0.00457885	0.675786	0.425892	2
PNN	-0.0889324	0.940218	0.000158995	0.241051	0.241051	1
TPGS2	-0.0886285	0.940416	0.0037876	1.09643	0.483242	3
LBR	-0.0881723	0.940714	0.0488347	1.68524	0.640374	5
FADS2	-0.0880063	0.940822	0.0443531	0.224697	0.124191	5
RAC1	-0.0877807	0.940969	1.87772e-05	1.74412	0.445316	8
ATP6V0E1	-0.0877128	0.941013	8.37347e-05	0.615561	0.314978	2
JAK1	-0.0874927	0.941157	0.000831821	0.443861	0.217475	3
SRSF4	-0.0874379	0.941193	0.00112685	0.261968	0.161552	2
MPC2	-0.0866036	0.941737	0.0012673	0.524884	0.270607	2
ZC3H13	-0.0863761	0.941886	0.0018011	0.992757	0.633317	3
HNRNPK	-0.0862743	0.941952	9.85414e-06	0.476224	0.227449	3
SEPTIN7	-0.0856492	0.94236	0.00193308	0.649307	0.195357	4
UBE2K	-0.0844821	0.943123	0.0127772	3.73807	0.628881	14
HNRNPH3	-0.0837207	0.943621	0.036046	2.31828	0.376048	9
LYPLA1	-0.0836081	0.943695	0.0194031	0.821957	0.334748	4
TMBIM6	-0.0831751	0.943978	0.000257665	1.15287	0.184826	7
TOP2A	-0.082686	0.944298	0.0044384	0.442967	0.266917	2
RAB10	-0.082339	0.944525	0.0389583	4.49316	0.722779	14
ARF1	-0.081664	0.944967	0.0143097	0.543245	0.358701	2
PTGES3	-0.0805927	0.945669	8.481e-05	0.345573	0.122273	3
MTPN	-0.0803533	0.945826	0.00133786	5.19352	0.772255	16
ATP8B4	-0.0795067	0.946381	0.0372004	0.353219	0.200409	2
TXNRD1	-0.0783225	0.947158	0.00212095	1.02057	0.341527	4
DDX5	-0.0762239	0.948537	0.000452232	1.41304	0.748333	5
UBXN4	-0.0758695	0.94877	0.0306902	1.26594	0.311766	6
BCLAF1	-0.0758436	0.948787	0.046132	2.36308	0.682913	10
PRRC2C	-0.0746109	0.949598	0.0209375	0.493908	0.315887	2

## Sheet: Table S7
Supplementary Table 7: Oligo and guide RNA sequences.
Type	Name	Sequence
sgRNA	sgAAVS1_g1	GGGGCCACUAGGGACAGGAU
sgRNA	sgAAVS1_g2	GGGACCACCUUAUAUUCCCA
sgRNA	sgENH-1_g1	TCCAAAGACCACTGCGCTCA
sgRNA	sgENH-1_g2	TCTGGAACAGTAGAATAGCT
sgRNA	sgENH-2_g1	ATCAGCATATCTGGGCTGGG
sgRNA	sgENH-2_g2	TTAACACTTAGATGTTGACA
sgRNA	sgMSI2-KO	CCATGAGTTAGATTCCAAGA
sgRNA	sgASXL1-ex12	GGAAAGCTGCCTACTACAGA
PCR_Primer	PCR_AAVS1_F	CCGTTTTTCTGGACAACCCC
PCR_Primer	PCR_AAVS1_R	GCACCAGGATCAGTGAAACG
PCR_Primer	PCR_MSI2-Enhancer_F	ATCGGGTTGCCTGAGTTTGT
PCR_Primer	PCR_MSI2-Enhancer_R	GGGGAGGCTGGGTGATCTTA
PCR_Primer	PCR_MSI2-KOsite_F	AGTGGAGGCACCAGCATTTT
PCR_Primer	PCR_MSI2-KOsite_R	CTGCAATGGGACAGGCTCTA
qPCR_Primer	qP_MSI2_F	GCAGACCTCACCAGATAGCC
qPCR_Primer	qP_MSI2_R	GTCTGCGAAGGTGACGAAAC
qPCR_Primer	qP_GAPDH_F	ACAACTTTGGTATCGTGGAAGG
qPCR_Primer	qP_GAPDH_R	GCCATCACGCCACAGTTTC
